# Supplementary material for: Identification of tipifarnib sensitivity biomarkers in T-cell acute lymphoblastic leukemia and T-cell lymphoma
Source: Sci Rep. 2020 Apr 21;10:6721. doi: 10.1038/s41598-020-63434-5 (PMC7174413; doi:10.1038/s41598-020-63434-5)
Supplement: Supplementary file 2 — Supplementary Tables. [file 41598_2020_63434_MOESM2_ESM.xlsx]

## Sheet: Supplementary table 1
Supplementary table 1. Response of T-cell lymphoma/leukemia cell lines to tipifarnib at 96h.
	Cell line	Tumor Type	Tipifarnib IC50 (nM)	Tipifarnib response
	HPB-ALL	T-ALL	1.07	Sensitive
	MHH-TALL-2	T-ALL	2883	Sensitive
	P12-ICHIKAWA	T-ALL	6194	Sensitive
	RPMI-8402	T-ALL	7	Sensitive
	SU-DHL-1	ALCL	9728	Sensitive
	MOLT-14	T-ALL	10.05	Sensitive
	MOLT-4	T-ALL	16	Sensitive
	Jurkat	T-ALL	20	Sensitive
	Loucy	T-ALL	24.38	Sensitive
	PF-382	T-ALL	29.31	Sensitive
	DND-41	T-ALL	45.28	Sensitive
	BE-13	T-ALL	57.13	Sensitive
	HSB-2	T-ALL	70.97	Sensitive
	MOLT-16	T-ALL	84.13	Sensitive
	KE 37	T-ALL	99.81	Sensitive
	TALL-1	T-ALL	182.7	Resistant
	L-82	ALCL	212.2	Resistant
	HUT-78	CTCL	239.7	Resistant
	HD-MAR-2	T-ALL	312.8	Resistant
	SUPT-1	T-ALL	325.5	Resistant
	HH	CTCL	328.9	Resistant
	CCRF-CEM	T-ALL	813	Resistant
	SR-786	ALCL	927.9	Resistant
	MJ	ATLL	1109	Resistant
	Myla	CTCL	4136	Resistant
	PEER	T-ALL	4258	Resistant
	T-ALL - T acute lymphoblastic leukemia/lymphoma
	ALCL - Anaplastic Large Cell Lymphoma
	CTCL - Cutaneous T-Cell Lymphoma (Mycosis Fungoides / Sézary Syndrome)
	ATLL- Adult T-cell leukemia/lymphoma
	B-ALL - B acute lymphoblastic leukemia/lymphoma

## Sheet: Supplementary table 2
Supplementary table 2. Cell lines used in the study.
Cell line	PCTL subtype	Source	Date of obtention/validation	Number of pases	Mycoplasma testing	Age	Gender	Origin	Clinical History	Treatment options	Source
BE-13	T-cell acute lymphoblastic leukaemia(T-ALL)	DSMZ, Braunschweig, Germany	Purchased in May 2015	3	yes	11	Female	Bone Marrow, at relapse	NA	NA
CCRF-CEM	T-cell acute lymphoblastic leukaemia(T-ALL)	ATCC, Rockville, MD, USA	Purchased in May 2015	5	yes	3	Female	Peripheral blood, at relapse	The patient developed a mediastinal mass which was diagnosed as lymphosarcoma that progressed to acute leukemia.	A first clinical remission were achieved on a regimen of total care and chemotherapy with methotrexate and prednisone, followed subsequently by 6-mercaptopurine, vincristine and cytoxan.The disease progressed fast and she was treated with intrathecal methotrexate and x-irradiation. The disease progressed.	FOLEY GE, LAZARUS H, FARBER S, UZMAN BG, BOONE BA, MCCARTHY RE. CONTINUOUS CULTURE OF HUMAN LYMPHOBLASTS FROM PERIPHERAL BLOOD OF A CHILD WITH ACUTE LEUKEMIA. Cancer. 1965;18:522-9.
DND-41	T-cell acute lymphoblastic leukaemia(T-ALL)	DSMZ, Braunschweig, Germany	Purchased in May 2015	2	yes	13	Male	Peripheral blood	NA	NA
HD-MAR-2	T-cell acute lymphoblastic leukaemia(T-ALL)	DSMZ, Braunschweig, Germany	Purchased in May 2015	4	yes	20	Male	Pleural effusion	The patient developed a large mediastinal mass with pressure symptoms including dyspnea, cough and a partial superior vena caval syndrome. Thoracotomy and biopsy of the mass revealed the diagnosis of Hodgkin’s lymphoma, mixed cellularity type, involving the thymic gland.	The patient was treated with mediastinal irradiation which resulted in dramatic improvement. The remission was short-lived and the mediastinal mass reappeared quickly, accompanied by obstruction of the superior vena cava and cervical lymphadenopathy. Then, the patient was treated with MOPP (mechlorethamine, vincristine, procarbazine and prednisone) which respond rapidly, but a fullblown relapse w…	Ben-Bassat H, Mitrani-Rosenbaum S, Gamliel H, et al. Establishment in continuous culture of a T-lymphoid cell line (HD-Mar) from a patient with Hodgkin's lymphoma. Int. J. Cancer. 1980;25,583-590
HH	Cutaneous T cell Lymphoma (CTCL)	ATCC, Rockville, MD, USA	Authenticated by the DSMZ in December 2015	5	yes	61	Male	Peripheral blood	The patient had had psoriasis for many years, which had been treated with topical steroids. He developed nodular ulcerating skin lesions, which were distinctly different from the psoriasis plaques. A biopsy of cervical and tonsillar lymph nodes revealed a lymphoma confirmed to be of T-cell origin by immunofluorescence. CT scans of the chest and abdomen showed only right para-tracheal nodes. Exami…	The administration of chemotherapy (CHOPP) initially resulted in a decrease in adenopathy. However, adenopathy and skin lesions recurred without pruritis. Erythroderma was not present. Diffuse adenopathy, splenomegaly, unequal pupils and ptosis of the right eyelid were noted. The patient was treated with Decadron and chemotherapy (MACOP) and antibiotics with some improvement over 5 weeks. However…	Starkebaum G, Loughran TP Jr, Waters CA, Ruscetti FW. Establishment of an IL-2 independent, human T-cell line possessing only the p70 IL-2 receptor.Int J Cancer. 1991;49:246-53.
HPB-ALL	T-cell acute lymphoblastic leukaemia(T-ALL)	DSMZ, Braunschweig, Germany	Purchased in May 2015	4	yes	14	Male	Peripheral blood	The patient was diagnosed as having ALL and thymoma. The patient died 7 months after diagnosis	NA	Morikawa S, Tatsumi E, Baba M, Harada T, Yasuhira K. Two E-rosette-forming lymphoid cell lines. Int J Cancer. 1978;21:166-70.
HSB-2	T-cell acute lymphoblastic leukaemia(T-ALL)	DSMZ, Braunschweig, Germany	Purchased in May 2015	3	yes	11	Male	Peripheral blood	The patient was diagnosed as having lymphosarcoma which had progressed to acute lymphoblastic leukemia	NA
HUT-78	Cutaneous T cell Lymphoma (CTCL)	ATCC, Rockville, MD, USA	Authenticated by the DSMZ in December 2015	15	yes	53	Male	Peripheral blood	The patient was diagnosed as having Sesary syndrome.	NA
JURKAT	T-cell acute lymphoblastic leukaemia(T-ALL)	DSMZ, Braunschweig, Germany	Authenticated by the DSMZ in December 2015	10	yes	14	Male	Peripheral blood at first relapse	NA	NA
KE-37	T-cell acute lymphoblastic leukaemia(T-ALL)	DSMZ, Braunschweig, Germany	Purchased in May 2015	3	yes	27	Male	NA	NA	NA
L-82	Anaplastic large cell lymphoma (ALCL)	DSMZ, Braunschweig, Germany	Purchased in May 2015	5	yes	24	Female	Pleural effusion	The patient presented a history of fever, anorexia, night sweats, and progressive lymphadenopathy. CT scans revealed enlarged eriaortic, mesenteric, mediastinal, axillary, and cervical lymph nodes. A lymph node biopsy specimen showed morphological and phenotypical features typical of ALCL.	The patient received several courses of chemotherapy but deteriorated and died soon after.	Merz H1, Lange K, Gaiser T, et al. Characterization of a novel human anaplastic large cell lymphoma cell line tumorigenic in SCID mice. Leuk Lymphoma. 2002;43:165-72.
LOUCY	T-cell acute lymphoblastic leukaemia(T-ALL)	ATCC, Rockville, MD, USA	Purchased in May 2015	3	yes	38	Female	Peripheral blood	The patient had complaints of general malaise, bleeding tendency, and visual impairment. She was pale, with bleeding diathesis, moderate hepatosplenomegaly, multiple retinal hemorrhages, exudates, and papilledema. A bone marrow aspiration and biopsy showed a marrow packed with more than 90% lymphoblasts.	The patient was treated with a regimen of prednisone, vincristine, daunorubicin, h-asparginase, cyclophosphamide, cytosine arabinoside, methotrexate, and 6-mercaptopurine. Complete hematological remission was not achieved, despite further chemotherapy with amsacrine and a high dose of cytosine arabinoside. The patient died 1 year later.	Ben-Bassat H, Shlomai Z, Kohn G, Prokocimer M. Establishment of a human T-acute lymphoblastic leukemia cell line with a (16;20) chromosome translocation. Cancer Genet Cytogenet. 1990;49:241-8.
MHH-TALL-2	T-cell acute lymphoblastic leukaemia(T-ALL)	DSMZ, Braunschweig, Germany	Purchased in May 2015	3	yes	NA	Male	Peripheral blood	NA	NA
MJ	Adult T cell Lymphoma (ATLL)	ATCC, Rockville, MD, USA	2012	12	yes	50	Male	Peripheral blood	The patient was diagnosed as having Mycosis Fungoides.		Popovic M, Sarin PS, Robert-Gurroff M, et al. Isolation and transmission of human retrovirus (human t-cell leukemia virus). Science. 1983;219:856-9.
MOLT-14	T-cell acute lymphoblastic leukaemia(T-ALL)	DSMZ, Braunschweig, Germany	Purchased in May 2015	5	yes	2	Female	Bone marrow, at relapse	NA	NA
MOLT-16	T-cell acute lymphoblastic leukaemia(T-ALL)	DSMZ, Braunschweig, Germany	2012	14	yes	5	Female	Peripheral blood, at relapse	NA	NA
MOLT-4	T-cell acute lymphoblastic leukaemia(T-ALL)	ATCC, Rockville, MD, USA	Authenticated by the DSMZ in December 2015	14	yes	19	Male	Peripheral blood, at relapse	NA	The patient received combination chemotherapy (vincristine, 6-mercaptopurine, and prednisone)	Minowada J, Onuma T, Moore GE. Rosette-forming human lymphoid cell lines. I. Establishment and evidence for origin of thymus-derived lymphocytes. J Natl Cancer Inst. 1972;49:891-5.
MYLA	Cutaneous T cell Lymphoma (CTCL)	ECACC, Wiltshire, UK	Authenticated by the DSMZ in December 2015	13	yes	82	Male	Plaque biopsy	The patient had a history of dry and scaly skin from the last four decades. The diagnosis of Mycosis fungoides was made ten years before the establishment of the cell line. In the last two years, 80% of his skin was affected by disease and universal lymphoadenopathy was noted. At this time, the patient was not treated.	In the last year, the patient received chemotherapy with little effect and he died.	Kaltoft K, Bisballe S, Dyrberg T, Boel E, Rasmussen PB, Thestrup-Pedersen K. Establishment of two continuous T-cell strains from a single plaque of a patient with mycosis fungoides. In Vitro Cell Dev Biol. 1992;28A:161-7.
P12-ICHIKAWA	T-cell acute lymphoblastic leukaemia(T-ALL)	DSMZ, Braunschweig, Germany	Purchased in May 2015	3	yes	7	Male	Peripheral blood	NA	NA
PEER	T-cell acute lymphoblastic leukaemia(T-ALL)	DSMZ, Braunschweig, Germany	2011	10	yes	4	Female	Peripheral blood, at second relapse	The patient was diagnosed as having T acute lymphocytic leukemia. At the time of diagnosis she presented massive lymphadenopathy, hepatosplenomegaly and a mediastinal mass. The first complete remission lasted for 6 months and was followed by a relapse. She was induced into a second remission lasting for 7 months. The patient relapsed and died.	The patient was treated with vincristine, cytoxan, prednisone and adriamycin. She was maintained with 6-mercaptopurine, methotrexate and vincristine, cytosan, cytoxan and adriamycin. She also received central nervous system prophylactic therapy with radiation and intrathecal methotrexate.	Ravid Z1, Goldblum N, Zaizov R, et al. Establishment and characterization of a new leukaemic T-cell line (Peer) with an unusual phenotype. Int J Cancer. 1980;25:705-10.
PF-382	T-cell acute lymphoblastic leukaemia(T-ALL)	DSMZ, Braunschweig, Germany	Purchased in May 2015	4	yes	6	Female	Pleural effusion	The patient was diagnosed as having T-ALL. She presented hepatosplenomegaly and bilateral cervical and inguinal lymphoadenopathy. Bone marrow examination revealed complete infiltration of blast cells.	Complete remission was obtained 4 weeks after the patient started cytoreductive chemotherapy. A routine bone marrow aspiration revealed 40% blasts and chest x-ray showed an anterior mediastinal mass. Second complete remission was obtained after 6 weeks. However, one week before the child complained of severe chest pain, cough, and dyspnea, and chest x-ray revealed a mass in the right hilar region…	Pegoraro L, Fierro MT, Lusso P, et al. A novel leukemia T-cell line (PF-382) with phenotypic and functional features of suppressor lymphocytes. J Natl Cancer Inst. 1985;75:285-90.
RPMI-8402	T-cell acute lymphoblastic leukaemia(T-ALL)	DSMZ, Braunschweig, Germany	Purchased in May 2015	5	yes	16	Female	Peripheral blood	NA	NA
SR-786	Anaplastic large cell lymphoma (ALCL)	DSMZ, Braunschweig, Germany	2012	13	yes	11	Male	Pleural effusion	NA	NA
SU-DHL-1	Anaplastic large cell lymphoma (ALCL)	ATCC, Rockville, MD, USA	2011	15	yes	10	Male	Pleural effusion	The patient referred pain and swelling in the left shoulder region and, soon thereafter, he noted a mass in the left axilla with painful, tender swelling in the left neck and supraclavicular region. A left axillary lymph node biopsy was interpreted as diffuse histiocytic lymphoma. He had left pleural effusion showing malignant cells. At this time mesenteric node, bone marrow, and liver biopsies s…	The patient was treated with combination chemotherapy and radiotherapy with a good initial response, but new manifestations of tumor in the lungs, lower abdomen, central nervous system, and subcutaneous sites were observed. After several remissions and relapses, the patient died.	Epstein AL, Kaplan HS. Biology of the human malignant lymphomas. I. Establishment in Continuous Cell Culture and Heterotransplantation of Difluse Histiocytic Lymphomas. Recent Results Cancer Res. 1978;64:190-200.
SUP-T1	T-cell acute lymphoblastic leukaemia(T-ALL)	ATCC, Rockville, MD, USA	2012	14	yes	8	Male	Pleural effusion, at relapse	NA	NA
TALL-1	T-cell acute lymphoblastic leukaemia(T-ALL)	DSMZ, Braunschweig, Germany	Purchased in May 2015	3	yes	28	Male	Bone marrow	The patient developed terminal leukemic phase of lymphosarcoma. Bone marrow examination showed 94% lymphoblast.	NA	Miyoshi I, Hiraki S, Tsubota T, et al. Human B cell, T cell and null cell leukaemic cell lines derived from acute lymphoblastic leukaemias. Nature. 1977;267:843-4.

## Sheet: Supplementary table 3
Supplementary table 3. Public data from genomic repositories and our exomes in cell lymphoma/leukemia cell lines
Cell line	PCTL subtype	COSMIC Cell lines Project	IDIVAL Exomes	CCLE	96 genes - 454seq
BE-13	T-cell acute lymphoblastic leukaemia(T-ALL)
CCRF-CEM	T-cell acute lymphoblastic leukaemia(T-ALL)
DND-41	T-cell acute lymphoblastic leukaemia(T-ALL)
HD-MAR-2	T-cell acute lymphoblastic leukaemia(T-ALL)
HH	Cutaneous T cell Lymphoma (CTCL)
HPB-ALL	T-cell acute lymphoblastic leukaemia(T-ALL)
HSB-2	T-cell acute lymphoblastic leukaemia(T-ALL)
HUT78	Cutaneous T cell Lymphoma (CTCL)
JURKAT	T-cell acute lymphoblastic leukaemia(T-ALL)
KE37	T-cell acute lymphoblastic leukaemia(T-ALL)
L-82	Anaplastic large cell lymphoma (ALCL)
LOUCY	T-cell acute lymphoblastic leukaemia(T-ALL)
MHH-TALL-2	T-cell acute lymphoblastic leukaemia(T-ALL)
MJ	Adult T cell Lymphoma (ATLL)
MOLT-14	T-cell acute lymphoblastic leukaemia(T-ALL)
MOLT-16	T-cell acute lymphoblastic leukaemia(T-ALL)
MOLT-4	T-cell acute lymphoblastic leukaemia(T-ALL)
MYLA	Cutaneous T cell Lymphoma (CTCL)
P12-ICHIKAWA	T-cell acute lymphoblastic leukaemia(T-ALL)
PEER	T-cell acute lymphoblastic leukaemia(T-ALL)
PF-382	T-cell acute lymphoblastic leukaemia(T-ALL)
RPMI-8402	T-cell acute lymphoblastic leukaemia(T-ALL)
SR-786	Anaplastic large cell lymphoma (ALCL)
SU-DHL-1	Anaplastic large cell lymphoma (ALCL)
SUP-T1	T-cell acute lymphoblastic leukaemia(T-ALL)
TALL-1	T-cell acute lymphoblastic leukaemia(T-ALL)

## Sheet: Supplementary table 4
Supplementary table 4. List of genes sequenced by amplicon-based methodology in cell lines.
Gene	Subtype association	Literature
CCR4		Yosida et al. (7); Wang et al (9); Nakagawa et al. (14); Kataoka et al (18)
CD28		Rohr et al. (8); Choi et al. (13)
DDX3X	NKTCL	Jiang et al (17)
DNMT3A		Kiel et al. (11); Choi et al. (13)
IDH2	AITL, AITL-like	Wang et al (9);
JAK1	CTCL, PTCL, ALCL	Kiel et al. (11); Vaque et al (19); Perez et al (20 )
JAK3	CTCL, PTCL, ALCL	Kiel et al. (11); Vaque et al (19); Perez et al (20 )
NOTCH1	T-LL	Herranz et al. (15); Vicente et al (16)
PLCG1	ATLL, CTCL, PTCL	Wang et al (9); Ungewickell et al. (10); Kiel et al. (11); Da Silva Almeida et al (12); Choi et al. (13); Kataoka et al (18); Vaque et al (19)
RHOA	AITL	Wang et al (9); Choi et al. (13)
STAT3	LGLL, ALCL	Kiel et al. (11)
STAT5B	G/D PTCL, NT/TCL	Kiel et al. (11)
SYK
TET2	AITL, AITL-like	Kiel et al. (11); Da Silva Almeida et al (12)
TNFRSF1B		Wang et al (9); Ungewickell et al. (10); Da Silva Almeida et al (12)
TP53		Wang et al (9); Ungewickell et al. (10); Kiel et al. (11); Da Silva Almeida et al (12); Choi et al. (13)

## Sheet: Supplementary table 5
Supplementary table 5. KEGG enrichment
	Nornalized Enrichment Score (p<0.05; FDR<5%)
	JURTAT	RPMI-8402	SUDHL-1
KEGG_RIBOSOME	-9.28138	-8.54641	-8.06417
KEGG_HUNTINGTONS_DISEASE	-7.00436	-6.62404	-6.35343
KEGG_PARKINSONS_DISEASE	-6.96621	-6.80962	-6.91766
KEGG_SPLICEOSOME	-6.93511	-5.50293	-8.30892
KEGG_OXIDATIVE_PHOSPHORYLATION	-6.80813	-6.70615	-6.05815
KEGG_ALZHEIMERS_DISEASE	-5.97424	-6.31641	-5.39056
KEGG_PROTEASOME	-5.15409	-4.28907	-5.1631
KEGG_CELL_CYCLE	-4.90155	-4.6736	-5.70627
KEGG_DNA_REPLICATION	-4.89699	-4.79067	-5.56691
KEGG_RNA_DEGRADATION	-4.78253	-3.0026	-4.44278
KEGG_PYRIMIDINE_METABOLISM	-4.64138	-4.82797	-5.15408
KEGG_PURINE_METABOLISM	-4.13149	-3.76695	-4.10705
KEGG_UBIQUITIN_MEDIATED_PROTEOLYSIS	-4.12371	-4.02755	-3.20435
KEGG_OOCYTE_MEIOSIS	-4.04293	-3.89629	-3.99582
KEGG_NEUROTROPHIN_SIGNALING_PATHWAY	-3.77969	-3.34529	-3.46296
KEGG_INSULIN_SIGNALING_PATHWAY	-3.72534	-2.3572	-3.09457
KEGG_NUCLEOTIDE_EXCISION_REPAIR	-3.70622	-4.11887	-4.35923
KEGG_MISMATCH_REPAIR	-3.45383	-3.68836	-3.97378
KEGG_PROGESTERONE_MEDIATED_OOCYTE_MATURATION	-3.43904	-2.92444	-3.17359
KEGG_RNA_POLYMERASE	-3.41248	-3.55159	-4.10265
KEGG_CITRATE_CYCLE_TCA_CYCLE	-3.26885	-4.05685	-3.73602
KEGG_CHRONIC_MYELOID_LEUKEMIA	-3.12007	-2.72229	-2.25858
KEGG_AMINOACYL_TRNA_BIOSYNTHESIS	-3.08666	-3.56317	-4.86066
KEGG_ACUTE_MYELOID_LEUKEMIA	-2.94488	-1.93938	-2.17751
KEGG_PROTEIN_EXPORT	-2.91393	-3.0625	-2.75362
KEGG_PATHWAYS_IN_CANCER	-2.8856	-2.78287	-2.11436
KEGG_RENAL_CELL_CARCINOMA	-2.86932	-2.68802	-1.70926
KEGG_MAPK_SIGNALING_PATHWAY	-2.82774	-2.53113	-1.99466
KEGG_GLYCOLYSIS_GLUCONEOGENESIS	-2.65785	-3.07245	-3.41386
KEGG_PANCREATIC_CANCER	-2.60659	-2.26934	-2.10435
KEGG_VEGF_SIGNALING_PATHWAY	-2.54689	-2.51559	-1.71457
KEGG_CARDIAC_MUSCLE_CONTRACTION	-2.54537	-2.75984	-3.32068
KEGG_COLORECTAL_CANCER	-2.51953	-2.23002	-2.05827
KEGG_PROSTATE_CANCER	-2.49543	-2.9854	-1.89359
KEGG_CYSTEINE_AND_METHIONINE_METABOLISM	-2.48342	-2.50695	-2.20719
KEGG_AMINO_SUGAR_AND_NUCLEOTIDE_SUGAR_METABOLISM	-2.48282	-2.2125	-2.70188
KEGG_EPITHELIAL_CELL_SIGNALING_IN_HELICOBACTER_PYLORI_INFECTION	-2.45925	-2.5389	-1.83294
KEGG_SMALL_CELL_LUNG_CANCER	-2.43823	-2.53635	-2.14701
KEGG_PYRUVATE_METABOLISM	-2.40233	-3.08739	-2.90693
KEGG_VALINE_LEUCINE_AND_ISOLEUCINE_DEGRADATION	-2.35818	-2.6078	-2.29183
KEGG_FATTY_ACID_METABOLISM	-2.31381	-3.09372	-2.43053
KEGG_PROPANOATE_METABOLISM	-2.2944	-2.55883	-2.52626
KEGG_CYTOSOLIC_DNA_SENSING_PATHWAY	-2.17318	-1.97838	-2.10512
KEGG_PATHOGENIC_ESCHERICHIA_COLI_INFECTION	-2.12189	-1.93452	-2.27706
KEGG_PENTOSE_PHOSPHATE_PATHWAY	-2.06704	-2.99123	-3.0793
KEGG_HOMOLOGOUS_RECOMBINATION	-1.75193	-3.03401	-3.56741
KEGG_MTOR_SIGNALING_PATHWAY	-1.67497	-1.9051	-2.30898

## Sheet: Supplementary table 6
Supplementary table 6. REACTOME enrichment
	Normalized Enrichment Score (p<0.05; FDR<5%)
Gene set	JURTAT	RPMI-8402	SUDHL-1
REACTOME_3_UTR_MEDIATED_TRANSLATIONAL_REGULATION	-8.55089	-7.94745	-8.53112
REACTOME_ABORTIVE_ELONGATION_OF_HIV1_TRANSCRIPT_IN_THE_ABSENCE_OF_TAT	-3.09237	-2.70934	-3.36863
REACTOME_ACTIVATED_TLR4_SIGNALLING	-2.70515	-3.17372	-2.19047
REACTOME_ACTIVATION_OF_GENES_BY_ATF4	-2.24827	-2.31776	-2.87585
REACTOME_ACTIVATION_OF_ATR_IN_RESPONSE_TO_REPLICATION_STRESS	-3.98853	-3.65454	-4.7213
REACTOME_ACTIVATION_OF_BH3_ONLY_PROTEINS	-1.75936	-2.46323	-2.29381
REACTOME_ACTIVATION_OF_CHAPERONE_GENES_BY_XBP1S	-1.92982	-2.07625	-3.16284
REACTOME_ACTIVATION_OF_NF_KAPPAB_IN_B_CELLS	-4.88421	-4.4091	-4.9895
REACTOME_ASSEMBLY_OF_THE_PRE_REPLICATIVE_COMPLEX	-5.88584	-5.18462	-5.97947
REACTOME_ACTIVATION_OF_THE_MRNA_UPON_BINDING_OF_THE_CAP_BINDING_COMPLEX_AND_EIFS_AND_SUBSEQUENT_BINDING_TO_43S	-5.90713	-5.74012	-6.29238
REACTOME_ACTIVATION_OF_THE_PRE_REPLICATIVE_COMPLEX	-3.96263	-3.89769	-4.48887
REACTOME_ANTIVIRAL_MECHANISM_BY_IFN_STIMULATED_GENES	-3.89863	-4.71349	-3.34296
REACTOME_APC_C_CDC20_MEDIATED_DEGRADATION_OF_CYCLIN_B	-2.42838	-2.84151	-3.15072
REACTOME_ADAPTIVE_IMMUNE_SYSTEM	-6.23981	-7.20279	-4.50561
REACTOME_APC_C_CDH1_MEDIATED_DEGRADATION_OF_CDC20_AND_OTHER_APC_C_CDH1_TARGETED_PROTEINS_IN_LATE_MITOSIS_EARLY_G1	-5.81093	-4.95965	-5.84624
REACTOME_APOPTOSIS	-4.58882	-4.33835	-4.68665
REACTOME_ASPARAGINE_N_LINKED_GLYCOSYLATION	-2.32421	-3.71204	-2.80861
REACTOME_ASSOCIATION_OF_TRIC_CCT_WITH_TARGET_PROTEINS_DURING_BIOSYNTHESIS	-2.29323	-2.09067	-2.21825
REACTOME_AXON_GUIDANCE	-2.13063	-3.59566	2.01565
REACTOME_ANTIGEN_PROCESSING_CROSS_PRESENTATION	-4.47564	-4.48557	-4.21588
REACTOME_ANTIGEN_PROCESSING_UBIQUITINATION_PROTEASOME_DEGRADATION	-5.55926	-5.39718	-5.33476
REACTOME_BASE_EXCISION_REPAIR	-2.45033	-3.24079	-3.02983
REACTOME_APC_C_CDC20_MEDIATED_DEGRADATION_OF_MITOTIC_PROTEINS	-5.53401	-4.85885	-6.07101
REACTOME_APC_CDC20_MEDIATED_DEGRADATION_OF_NEK2A	-2.51923	-3.08382	-3.14485
REACTOME_CDK_MEDIATED_PHOSPHORYLATION_AND_REMOVAL_OF_CDC6	-5.32107	-4.39924	-5.34625
REACTOME_CDT1_ASSOCIATION_WITH_THE_CDC6_ORC_ORIGIN_COMPLEX	-5.2982	-4.53258	-5.50018
REACTOME_AUTODEGRADATION_OF_CDH1_BY_CDH1_APC_C	-5.3648	-4.87599	-5.6595
REACTOME_AUTODEGRADATION_OF_THE_E3_UBIQUITIN_LIGASE_COP1	-4.95843	-4.10773	-5.23329
REACTOME_CELL_CYCLE	-8.12641	-7.55259	-10.3479
REACTOME_CELL_CYCLE_CHECKPOINTS	-6.59469	-5.89391	-7.50707
REACTOME_CELL_CYCLE_MITOTIC	-8.7637	-8.22295	-10.7552
REACTOME_CELL_SURFACE_INTERACTIONS_AT_THE_VASCULAR_WALL	-1.99384	-2.52451	1.94637
REACTOME_CHROMOSOME_MAINTENANCE	-3.08577	-2.47187	-3.7545
REACTOME_CLASS_A1_RHODOPSIN_LIKE_RECEPTORS	2.45801	2.02981	3.4528
REACTOME_CITRIC_ACID_CYCLE_TCA_CYCLE	-3.11852	-3.63783	-3.21464
REACTOME_CLASS_I_MHC_MEDIATED_ANTIGEN_PROCESSING_PRESENTATION	-5.57787	-6.10937	-4.80309
REACTOME_CLEAVAGE_OF_GROWING_TRANSCRIPT_IN_THE_TERMINATION_REGION_	-4.11857	-2.71656	-4.40207
REACTOME_CONVERSION_FROM_APC_C_CDC20_TO_APC_C_CDH1_IN_LATE_ANAPHASE	-2.024	-2.30081	-2.38769
REACTOME_CROSS_PRESENTATION_OF_SOLUBLE_EXOGENOUS_ANTIGENS_ENDOSOMES	-4.66909	-3.99801	-4.83621
REACTOME_CYCLIN_A_B1_ASSOCIATED_EVENTS_DURING_G2_M_TRANSITION	-2.90753	-1.91201	-2.42118
REACTOME_CYCLIN_E_ASSOCIATED_EVENTS_DURING_G1_S_TRANSITION_	-5.61335	-4.92809	-5.91675
REACTOME_CYTOKINE_SIGNALING_IN_IMMUNE_SYSTEM	-2.86964	-5.0177	2.66605
REACTOME_CYTOSOLIC_TRNA_AMINOACYLATION	-2.70942	-3.28172	-3.94842
REACTOME_DARPP_32_EVENTS	-2.46394	-2.63637	-2.07462
REACTOME_DEADENYLATION_DEPENDENT_MRNA_DECAY	-4.07783	-3.3291	-3.43924
REACTOME_DEADENYLATION_OF_MRNA	-2.20984	-2.14204	-2.06615
REACTOME_DESTABILIZATION_OF_MRNA_BY_AUF1_HNRNP_D0	-5.39633	-4.52171	-5.43847
REACTOME_DESTABILIZATION_OF_MRNA_BY_BRF1	-2.42137	-2.21009	-2.81563
REACTOME_DESTABILIZATION_OF_MRNA_BY_KSRP	-2.98314	-2.45119	-3.2209
REACTOME_DESTABILIZATION_OF_MRNA_BY_TRISTETRAPROLIN_TTP	-2.44428	-2.10609	-2.63207
REACTOME_DIABETES_PATHWAYS	-2.49722	-2.80597	-3.17502
REACTOME_DNA_REPAIR	-4.3389	-5.75961	-5.83808
REACTOME_DNA_REPLICATION	-8.13487	-7.07035	-9.72945
REACTOME_DNA_STRAND_ELONGATION	-4.50867	-4.99133	-5.39279
REACTOME_DOWNREGULATION_OF_TGF_BETA_RECEPTOR_SIGNALING	-2.34539	-1.65228	-2.25701
REACTOME_DOWNSTREAM_SIGNAL_TRANSDUCTION	-3.31241	-2.67416	-2.05951
REACTOME_DOWNSTREAM_SIGNALING_EVENTS_OF_B_CELL_RECEPTOR_BCR	-4.94932	-4.13812	-5.02533
REACTOME_DOWNSTREAM_SIGNALING_OF_ACTIVATED_FGFR	-2.41383	-2.1673	-1.92291
REACTOME_E2F_MEDIATED_REGULATION_OF_DNA_REPLICATION	-3.03646	-4.10873	-4.49196
REACTOME_EGFR_DOWNREGULATION	-2.93573	-2.6762	-2.16589
REACTOME_ELONGATION_ARREST_AND_RECOVERY	-2.74982	-3.00451	-3.381
REACTOME_ENOS_ACTIVATION_AND_REGULATION	-1.80542	-2.07632	-1.88673
REACTOME_ER_PHAGOSOME_PATHWAY	-4.94742	-4.79401	-4.93903
REACTOME_ERK_MAPK_TARGETS	-1.89773	-2.56901	-2.13841
REACTOME_EXTENSION_OF_TELOMERES	-4.17823	-4.42583	-4.77062
REACTOME_FACTORS_INVOLVED_IN_MEGAKARYOCYTE_DEVELOPMENT_AND_PLATELET_PRODUCTION	-1.94502	-2.89301	-2.07474
REACTOME_FATTY_ACID_TRIACYLGLYCEROL_AND_KETONE_BODY_METABOLISM	-3.26967	-2.99439	-3.12487
REACTOME_FATTY_ACYL_COA_BIOSYNTHESIS	-2.04596	-1.92573	-1.80655
REACTOME_FORMATION_OF_INCISION_COMPLEX_IN_GG_NER	-2.43646	-2.50311	-3.1799
REACTOME_FORMATION_OF_RNA_POL_II_ELONGATION_COMPLEX_	-3.81753	-3.19315	-3.9421
REACTOME_FORMATION_OF_THE_HIV1_EARLY_ELONGATION_COMPLEX	-3.96822	-2.94016	-4.01001
REACTOME_FORMATION_OF_THE_TERNARY_COMPLEX_AND_SUBSEQUENTLY_THE_43S_COMPLEX	-5.53485	-5.27874	-6.31073
REACTOME_FORMATION_OF_TRANSCRIPTION_COUPLED_NER_TC_NER_REPAIR_COMPLEX	-3.4056	-3.38222	-3.62868
REACTOME_FORMATION_OF_TUBULIN_FOLDING_INTERMEDIATES_BY_CCT_TRIC	-2.89098	-2.28535	-2.87531
REACTOME_G0_AND_EARLY_G1	-3.10813	-2.75087	-3.46979
REACTOME_G1_PHASE	-2.77169	-3.02633	-3.47481
REACTOME_G1_S_SPECIFIC_TRANSCRIPTION	-2.74329	-3.61211	-4.12625
REACTOME_G1_S_TRANSITION	-7.00675	-6.85978	-7.46779
REACTOME_G2_M_CHECKPOINTS	-4.00873	-3.7167	-4.71549
REACTOME_GLOBAL_GENOMIC_NER_GG_NER	-3.6599	-3.69312	-4.39368
REACTOME_GLUCONEOGENESIS	-2.83653	-3.17809	-3.5411
REACTOME_GLUCOSE_METABOLISM	-3.46666	-3.64023	-4.16969
REACTOME_GLUCOSE_TRANSPORT	-2.66468	-2.54543	-3.88048
REACTOME_GLYCOGEN_BREAKDOWN_GLYCOGENOLYSIS	-1.88488	-1.73735	-2.6456
REACTOME_GLYCOLYSIS	-2.3441	-3.13584	-2.99678
REACTOME_GOLGI_ASSOCIATED_VESICLE_BIOGENESIS	-3.03958	-2.48688	-1.80813
REACTOME_GPCR_LIGAND_BINDING	2.18675	1.94445	3.55741
REACTOME_HIV_INFECTION	-7.59322	-6.81655	-7.75531
REACTOME_HIV_LIFE_CYCLE	-4.98649	-4.75565	-5.60004
REACTOME_HOST_INTERACTIONS_OF_HIV_FACTORS	-6.83195	-6.40976	-6.6391
REACTOME_INFLUENZA_LIFE_CYCLE	-8.75573	-8.31713	-8.66826
REACTOME_INFLUENZA_VIRAL_RNA_TRANSCRIPTION_AND_REPLICATION	-8.05576	-7.93225	-8.10829
REACTOME_INHIBITION_OF_THE_PROTEOLYTIC_ACTIVITY_OF_APC_C_REQUIRED_FOR_THE_ONSET_OF_ANAPHASE_BY_MITOTIC_SPINDLE_CHECKPOINT_COMPONENTS	-2.42186	-2.86932	-2.9229
REACTOME_INNATE_IMMUNE_SYSTEM	-2.03147	-3.3095	2.14402
REACTOME_INTEGRATION_OF_ENERGY_METABOLISM	-2.99344	-2.93943	-1.8456
REACTOME_INTERACTIONS_OF_VPR_WITH_HOST_CELLULAR_PROTEINS	-3.19524	-3.50113	-4.05752
REACTOME_INTERFERON_SIGNALING	-2.6049	-4.39554	2.02126
REACTOME_INTRINSIC_PATHWAY_FOR_APOPTOSIS	-2.16783	-2.96038	-1.91915
REACTOME_LAGGING_STRAND_SYNTHESIS	-3.41918	-3.96084	-4.17803
REACTOME_LATE_PHASE_OF_HIV_LIFE_CYCLE	-4.67862	-4.50734	-5.40084
REACTOME_LOSS_OF_NLP_FROM_MITOTIC_CENTROSOMES	-2.58993	-2.39352	-3.77578
REACTOME_LYSOSOME_VESICLE_BIOGENESIS	-1.69037	-1.91285	-1.72672
REACTOME_M_G1_TRANSITION	-6.30568	-5.73297	-6.63997
REACTOME_MAP_KINASE_ACTIVATION_IN_TLR_CASCADE	-2.27347	-2.88579	-2.4364
REACTOME_MEMBRANE_TRAFFICKING	-3.59832	-2.47752	-2.59578
REACTOME_METABOLISM_OF_AMINO_ACIDS_AND_DERIVATIVES	-4.3906	-4.26442	-3.90871
REACTOME_METABOLISM_OF_CARBOHYDRATES	-3.85923	-4.55653	-3.99975
REACTOME_METABOLISM_OF_LIPIDS_AND_LIPOPROTEINS	-3.87137	-3.82013	-2.59697
REACTOME_METABOLISM_OF_MRNA	-9.39057	-8.60815	-9.55972
REACTOME_METABOLISM_OF_NON_CODING_RNA	-4.37501	-4.16541	-5.24831
REACTOME_METABOLISM_OF_NUCLEOTIDES	-3.8569	-4.00004	-3.75925
REACTOME_METABOLISM_OF_PROTEINS	-9.10525	-9.32947	-9.71409
REACTOME_METABOLISM_OF_RNA	-10.4056	-8.9886	-10.5813
REACTOME_METABOLISM_OF_VITAMINS_AND_COFACTORS	-2.50814	-2.21859	-2.66211
REACTOME_MICRORNA_MIRNA_BIOGENESIS	-3.06412	-3.0708	-3.4
REACTOME_MITOCHONDRIAL_PROTEIN_IMPORT	-4.81577	-4.90906	-5.77066
REACTOME_MITOCHONDRIAL_TRNA_AMINOACYLATION	-2.80592	-3.10334	-3.65043
REACTOME_MITOTIC_G1_G1_S_PHASES	-6.85581	-6.67502	-7.78873
REACTOME_MITOTIC_G2_G2_M_PHASES	-3.42415	-3.15266	-4.58039
REACTOME_MITOTIC_M_M_G1_PHASES	-7.55454	-6.6196	-9.19769
REACTOME_MITOTIC_PROMETAPHASE	-4.48812	-3.59603	-6.34565
REACTOME_MRNA_3_END_PROCESSING	-3.4107	-2.24953	-3.88594
REACTOME_MRNA_CAPPING	-3.60358	-2.93522	-3.96711
REACTOME_MRNA_PROCESSING	-7.19688	-6.45352	-9.46847
REACTOME_MRNA_SPLICING	-6.71949	-6.26343	-7.97412
REACTOME_MRNA_SPLICING_MINOR_PATHWAY	-5.01	-4.38465	-5.44326
REACTOME_MYD88_MAL_CASCADE_INITIATED_ON_PLASMA_MEMBRANE	-2.46898	-3.01905	-2.40853
REACTOME_NEF_MEDIATES_DOWN_MODULATION_OF_CELL_SURFACE_RECEPTORS_BY_RECRUITING_THEM_TO_CLATHRIN_ADAPTERS	-2.49454	-2.72982	-2.13507
REACTOME_NEP_NS2_INTERACTS_WITH_THE_CELLULAR_EXPORT_MACHINERY	-2.99474	-2.89306	-3.934
REACTOME_NFKB_AND_MAP_KINASES_ACTIVATION_MEDIATED_BY_TLR4_SIGNALING_REPERTOIRE	-2.59544	-3.03698	-2.5281
REACTOME_NGF_SIGNALLING_VIA_TRKA_FROM_THE_PLASMA_MEMBRANE	-4.11668	-3.62084	-2.76745
REACTOME_NONSENSE_MEDIATED_DECAY_ENHANCED_BY_THE_EXON_JUNCTION_COMPLEX	-7.89577	-7.09412	-7.72589
REACTOME_NOTCH1_INTRACELLULAR_DOMAIN_REGULATES_TRANSCRIPTION	-2.17113	-2.70456	-1.80579
REACTOME_NUCLEAR_EVENTS_KINASE_AND_TRANSCRIPTION_FACTOR_ACTIVATION	-1.77458	-2.22638	-2.07603
REACTOME_NUCLEOTIDE_EXCISION_REPAIR	-4.20631	-4.77785	-4.9208
REACTOME_ORC1_REMOVAL_FROM_CHROMATIN	-5.80872	-4.9176	-5.88767
REACTOME_P53_DEPENDENT_G1_DNA_DAMAGE_RESPONSE	-4.96435	-4.01162	-5.12459
REACTOME_P53_INDEPENDENT_G1_S_DNA_DAMAGE_CHECKPOINT	-4.96817	-4.3666	-5.39522
REACTOME_P75_NTR_RECEPTOR_MEDIATED_SIGNALLING	-2.26938	-2.21965	-2.26886
REACTOME_PEPTIDE_CHAIN_ELONGATION	-8.29356	-7.59265	-7.63218
REACTOME_PEPTIDE_LIGAND_BINDING_RECEPTORS	2.27405	1.87841	3.125
REACTOME_PERK_REGULATED_GENE_EXPRESSION	-2.40623	-2.48857	-2.72854
REACTOME_PHOSPHORYLATION_OF_THE_APC_C	-2.20641	-2.48935	-2.76382
REACTOME_PKB_MEDIATED_EVENTS	-2.06264	-1.76358	-2.14882
REACTOME_POST_TRANSLATIONAL_PROTEIN_MODIFICATION	-1.82103	-3.06153	-2.18525
REACTOME_PPARA_ACTIVATES_GENE_EXPRESSION	-2.64006	-2.18649	-1.62899
REACTOME_PREFOLDIN_MEDIATED_TRANSFER_OF_SUBSTRATE_TO_CCT_TRIC	-3.11059	-2.10136	-3.63148
REACTOME_PROCESSING_OF_CAPPED_INTRON_CONTAINING_PRE_MRNA	-7.0362	-6.86086	-8.69218
REACTOME_PROCESSING_OF_CAPPED_INTRONLESS_PRE_MRNA	-3.46712	-1.92559	-3.26571
REACTOME_PROCESSIVE_SYNTHESIS_ON_THE_LAGGING_STRAND	-3.08846	-3.53777	-3.57812
REACTOME_PROTEIN_FOLDING	-3.06142	-2.31604	-3.52616
REACTOME_PURINE_METABOLISM	-2.58704	-2.79861	-3.00937
REACTOME_PYRIMIDINE_METABOLISM	-2.11987	-2.00379	-1.88036
REACTOME_PYRUVATE_METABOLISM_AND_CITRIC_ACID_TCA_CYCLE	-3.10091	-3.55779	-3.48268
REACTOME_RECRUITMENT_OF_MITOTIC_CENTROSOME_PROTEINS_AND_COMPLEXES	-2.66781	-2.53048	-4.14854
REACTOME_RECYCLING_PATHWAY_OF_L1	-2.54768	-3.24406	-2.02866
REACTOME_REGULATION_OF_APOPTOSIS	-4.61721	-3.9065	-5.02634
REACTOME_REGULATION_OF_GLUCOKINASE_BY_GLUCOKINASE_REGULATORY_PROTEIN	-2.45367	-2.63671	-3.70421
REACTOME_REGULATION_OF_MITOTIC_CELL_CYCLE	-5.72798	-5.20676	-6.07164
REACTOME_REGULATION_OF_MRNA_STABILITY_BY_PROTEINS_THAT_BIND_AU_RICH_ELEMENTS	-5.44459	-4.64712	-5.77754
REACTOME_REGULATION_OF_ORNITHINE_DECARBOXYLASE_ODC	-4.8786	-4.02075	-5.10371
REACTOME_REGULATORY_RNA_PATHWAYS	-2.60063	-2.72358	-2.96415
REACTOME_RESOLUTION_OF_AP_SITES_VIA_THE_MULTIPLE_NUCLEOTIDE_PATCH_REPLACEMENT_PATHWAY	-2.44088	-2.92193	-2.82629
REACTOME_RESPIRATORY_ELECTRON_TRANSPORT	-6.27947	-6.34949	-6.33834
REACTOME_RESPIRATORY_ELECTRON_TRANSPORT_ATP_SYNTHESIS_BY_CHEMIOSMOTIC_COUPLING_AND_HEAT_PRODUCTION_BY_UNCOUPLING_PROTEINS_	-6.93036	-7.14187	-7.11122
REACTOME_RIG_I_MDA5_MEDIATED_INDUCTION_OF_IFN_ALPHA_BETA_PATHWAYS	-1.88077	-2.73307	-1.7056
REACTOME_RNA_POL_I_RNA_POL_III_AND_MITOCHONDRIAL_TRANSCRIPTION	-3.10696	2.85326	-3.09846
REACTOME_RNA_POL_I_TRANSCRIPTION	-1.92574	2.99073	2.12335
REACTOME_RNA_POL_I_TRANSCRIPTION_INITIATION	-3.00329	-2.17328	-3.58712
REACTOME_RNA_POL_I_TRANSCRIPTION_TERMINATION	-3.11399	-2.06949	-3.94611
REACTOME_RNA_POL_II_PRE_TRANSCRIPTION_EVENTS	-3.42796	-3.51731	-3.97612
REACTOME_RNA_POL_II_TRANSCRIPTION	-4.91967	-4.17774	-5.97703
REACTOME_RNA_POL_II_TRANSCRIPTION_PRE_INITIATION_AND_PROMOTER_OPENING	-3.26784	-3.46989	-3.92086
REACTOME_RNA_POL_III_CHAIN_ELONGATION	-3.24406	-2.39748	-3.25623
REACTOME_RNA_POL_III_TRANSCRIPTION	-3.20135	-1.76898	-3.58218
REACTOME_RNA_POL_III_TRANSCRIPTION_INITIATION_FROM_TYPE_2_PROMOTER	-3.53219	-2.41406	-3.35111
REACTOME_RNA_POL_III_TRANSCRIPTION_INITIATION_FROM_TYPE_3_PROMOTER	-2.87561	-1.99504	-3.51247
REACTOME_RNA_POL_III_TRANSCRIPTION_TERMINATION	-3.30762	-2.06287	-3.27107
REACTOME_S_PHASE	-7.30957	-6.60757	-7.5465
REACTOME_SCF_BETA_TRCP_MEDIATED_DEGRADATION_OF_EMI1	-5.23146	-4.38343	-5.39818
REACTOME_SCFSKP2_MEDIATED_DEGRADATION_OF_P27_P21	-5.51209	-4.58493	-5.54473
REACTOME_SHC_RELATED_EVENTS	-1.74818	-1.76231	-1.79723
REACTOME_SIGNAL_TRANSDUCTION_BY_L1	-2.4939	-3.21333	-2.36826
REACTOME_SIGNALING_BY_EGFR_IN_CANCER	-4.24587	-3.66172	-2.60738
REACTOME_SIGNALING_BY_ERBB2	-2.95448	-2.64717	-1.89567
REACTOME_SIGNALING_BY_FGFR	-2.80748	-2.56229	-2.04469
REACTOME_SIGNALING_BY_FGFR_IN_DISEASE	-3.06675	-2.76553	-2.29096
REACTOME_SIGNALING_BY_FGFR1_FUSION_MUTANTS	-1.69686	-1.65099	-1.62527
REACTOME_SIGNALING_BY_SCF_KIT	-2.50372	-2.40429	-1.89735
REACTOME_SIGNALING_BY_TGF_BETA_RECEPTOR_COMPLEX	-3.46058	-2.65847	-2.55927
REACTOME_SIGNALING_BY_THE_B_CELL_RECEPTOR_BCR	-5.07663	-4.46995	-4.73317
REACTOME_SIGNALING_BY_WNT	-5.32081	-4.02836	-5.13057
REACTOME_SIGNALLING_BY_NGF	-4.37283	-3.90984	-3.04303
REACTOME_SLC_MEDIATED_TRANSMEMBRANE_TRANSPORT	2.13875	-1.66703	-1.91417
REACTOME_SMAD2_SMAD3_SMAD4_HETEROTRIMER_REGULATES_TRANSCRIPTION	-2.73135	-2.11748	-1.89606
REACTOME_SRP_DEPENDENT_COTRANSLATIONAL_PROTEIN_TARGETING_TO_MEMBRANE	-8.27644	-7.98474	-7.80606
REACTOME_SYNTHESIS_AND_INTERCONVERSION_OF_NUCLEOTIDE_DI_AND_TRIPHOSPHATES	-2.68164	-2.64326	-2.15128
REACTOME_SYNTHESIS_OF_DNA	-6.91735	-6.48054	-7.31022
REACTOME_TCA_CYCLE_AND_RESPIRATORY_ELECTRON_TRANSPORT	-7.20995	-7.56983	-7.4451
REACTOME_TELOMERE_MAINTENANCE	-2.65536	2.41897	-2.67092
REACTOME_TGF_BETA_RECEPTOR_SIGNALING_ACTIVATES_SMADS	-2.77868	-2.04259	-2.10854
REACTOME_THE_ROLE_OF_NEF_IN_HIV1_REPLICATION_AND_DISEASE_PATHOGENESIS	-2.7176	-3.28248	-1.79837
REACTOME_TOLL_RECEPTOR_CASCADES	-2.36114	-3.20587	-1.92661
REACTOME_TRAF6_MEDIATED_INDUCTION_OF_NFKB_AND_MAP_KINASES_UPON_TLR7_8_OR_9_ACTIVATION	-2.60304	-3.3715	-2.59943
REACTOME_TRANS_GOLGI_NETWORK_VESICLE_BUDDING	-2.73734	-2.11696	-2.11063
REACTOME_TRANSCRIPTION	-4.55673	-2.82902	-5.17886
REACTOME_TRANSCRIPTION_COUPLED_NER_TC_NER	-4.35625	-4.49899	-4.97389
REACTOME_TRANSLATION	-9.12693	-8.65123	-9.04639
REACTOME_TRANSPORT_OF_MATURE_MRNA_DERIVED_FROM_AN_INTRONLESS_TRANSCRIPT	-3.27805	-2.93225	-3.87584
REACTOME_TRANSPORT_OF_MATURE_TRANSCRIPT_TO_CYTOPLASM	-4.02373	-3.52429	-5.0141
REACTOME_TRANSPORT_OF_RIBONUCLEOPROTEINS_INTO_THE_HOST_NUCLEUS	-2.98698	-3.12961	-3.78365
REACTOME_TRIF_MEDIATED_TLR3_SIGNALING	-2.81805	-3.39749	-2.67751
REACTOME_TRNA_AMINOACYLATION	-3.61066	-3.98095	-5.0357
REACTOME_UNFOLDED_PROTEIN_RESPONSE	-2.74791	-3.09737	-4.14325
REACTOME_VIF_MEDIATED_DEGRADATION_OF_APOBEC3G	-5.04441	-4.26943	-5.2021

## Sheet: Supplementary table 7
Supplementary table 7. GO enrichment
	Normalized Enrichment Score (p<0.05; FDR<5%)
Gene set	JURTAT	RPMI-8402	SUDHL-1
GO__DE_NOVO_PROTEIN_FOLDING	-2.41693	-2.16822	-2.76361
GO_2_IRON_2_SULFUR_CLUSTER_BINDING	-2.75671	-2.58155	-2.82542
GO_2_OXOGLUTARATE_METABOLIC_PROCESS	-1.92777	-2.4242	-2.16642
GO_3_5_EXONUCLEASE_ACTIVITY	-2.88577	-2.04982	-3.1335
GO_4_IRON_4_SULFUR_CLUSTER_BINDING	-3.18971	-3.276	-4.05298
GO_90S_PRERIBOSOME	-4.03386	-2.55745	-4.44655
GO_ACETYLTRANSFERASE_ACTIVITY	-3.48093	-3.03041	-3.50737
GO_ACETYLTRANSFERASE_COMPLEX	-3.29405	-2.32248	-3.36584
GO_ACTIN_FILAMENT_BASED_PROCESS	-2.2247	-3.71664	-3.4443
GO_ACTIN_FILAMENT_ORGANIZATION	-1.8881	-3.4929	-2.38953
GO_ACTIVATION_OF_IMMUNE_RESPONSE	-4.39443	-4.90656	-2.17595
GO_ACTIVATION_OF_INNATE_IMMUNE_RESPONSE	-4.22844	-4.00323	-3.45004
GO_ADP_BINDING	-1.6811	-2.29523	-2.39245
GO_ADP_METABOLIC_PROCESS	-2.13206	-2.69106	-2.84043
GO_AEROBIC_RESPIRATION	-3.5303	-4.65462	-4.23842
GO_AGING	-2.41515	-3.08056	-2.91411
GO_ALCOHOL_METABOLIC_PROCESS	-2.57366	-3.57343	-1.87627
GO_ALPHA_AMINO_ACID_BIOSYNTHETIC_PROCESS	-2.70882	-2.85325	-2.85122
GO_ALPHA_AMINO_ACID_METABOLIC_PROCESS	-3.49301	-4.09666	-2.61152
GO_AMIDE_BIOSYNTHETIC_PROCESS	-11.7138	-10.409	-12.9699
GO_AMINO_ACID_ACTIVATION	-3.70732	-3.45246	-5.05208
GO_ANAPHASE_PROMOTING_COMPLEX	-2.15903	-2.83835	-2.58905
GO_ANAPHASE_PROMOTING_COMPLEX_DEPENDENT_CATABOLIC_PROCESS	-5.81373	-5.33099	-6.28961
GO_ANATOMICAL_STRUCTURE_HOMEOSTASIS	-3.57562	-3.58086	-3.10347
GO_ANCHORING_JUNCTION	-5.74888	-6.99103	-3.88782
GO_ANTIGEN_PROCESSING_AND_PRESENTATION	-3.98052	-4.55799	-3.46514
GO_ANTIGEN_PROCESSING_AND_PRESENTATION_OF_EXOGENOUS_PEPTIDE_ANTIGEN_VIA_MHC_CLASS_I	-4.08747	-4.17878	-4.00555
GO_ANTIGEN_PROCESSING_AND_PRESENTATION_OF_PEPTIDE_ANTIGEN	-4.0122	-4.34868	-3.73248
GO_ANTIGEN_PROCESSING_AND_PRESENTATION_OF_PEPTIDE_ANTIGEN_VIA_MHC_CLASS_I	-4.30305	-4.21312	-3.53097
GO_ANTIGEN_PROCESSING_AND_PRESENTATION_OF_PEPTIDE_OR_POLYSACCHARIDE_ANTIGEN_VIA_MHC_CLASS_II	-1.9607	-2.72077	-1.88099
GO_ANTIGEN_RECEPTOR_MEDIATED_SIGNALING_PATHWAY	-5.44035	-4.76183	-3.01342
GO_AP_TYPE_MEMBRANE_COAT_ADAPTOR_COMPLEX	-2.4866	-2.95074	-1.77213
GO_APOPTOTIC_MITOCHONDRIAL_CHANGES	-2.53825	-2.41453	-2.14951
GO_APOPTOTIC_SIGNALING_PATHWAY	-2.88165	-4.5514	-2.9386
GO_ASPARTATE_FAMILY_AMINO_ACID_CATABOLIC_PROCESS	-2.08882	-1.99839	-1.92552
GO_ASPARTATE_FAMILY_AMINO_ACID_METABOLIC_PROCESS	-2.33976	-2.23532	-2.43542
GO_ATP_BIOSYNTHETIC_PROCESS	-3.05589	-3.04878	-3.22229
GO_ATP_DEPENDENT_CHROMATIN_REMODELING	-3.65444	-2.39642	-3.69939
GO_ATP_DEPENDENT_DNA_HELICASE_ACTIVITY	-3.35929	-3.0668	-3.89308
GO_ATP_GENERATION_FROM_ADP	-2.24282	-2.59766	-2.68007
GO_ATPASE_ACTIVITY	-5.39683	-5.37778	-6.85878
GO_ATPASE_ACTIVITY_COUPLED	-5.11135	-4.88674	-5.90131
GO_AUTOPHAGY	-3.18702	-3.9737	-2.83226
GO_B_CELL_ACTIVATION_INVOLVED_IN_IMMUNE_RESPONSE	-1.85967	-1.77076	-2.24786
GO_BASE_EXCISION_REPAIR	-2.54891	-4.08011	-4.13454
GO_BINDING_OF_SPERM_TO_ZONA_PELLUCIDA	-2.1781	-1.92965	-1.78639
GO_BLASTOCYST_DEVELOPMENT	-1.80616	-2.23333	-2.51301
GO_BRUSH_BORDER	-2.64488	-1.99999	-1.78377
GO_CAJAL_BODY	-3.56782	-2.50113	-3.63474
GO_CARBOHYDRATE_BIOSYNTHETIC_PROCESS	-3.66305	-4.44953	-3.54356
GO_CARBOHYDRATE_CATABOLIC_PROCESS	-2.82086	-2.81721	-3.37288
GO_CARBOHYDRATE_DERIVATIVE_BIOSYNTHETIC_PROCESS	-3.61646	-5.0948	-3.60085
GO_CARBOHYDRATE_METABOLIC_PROCESS	-4.19317	-5.35584	-3.66079
GO_CARBON_OXYGEN_LYASE_ACTIVITY	-3.59048	-3.81374	-3.75842
GO_CATALYTIC_STEP_2_SPLICEOSOME	-5.89421	-3.68705	-7.12391
GO_CELL_AGING	-1.58693	-2.01022	-2.60465
GO_CELL_CYCLE_CHECKPOINT	-4.00213	-4.907	-5.9135
GO_CELL_CYCLE_G1_S_PHASE_TRANSITION	-5.15716	-5.10368	-5.33043
GO_CELL_CYCLE_G2_M_PHASE_TRANSITION	-3.65269	-4.00659	-5.39133
GO_CELL_CYCLE_PHASE_TRANSITION	-5.93972	-6.00797	-7.57286
GO_CELL_DIVISION	-6.03179	-5.48711	-7.59935
GO_CELL_DIVISION_SITE	-2.24869	-3.00336	-2.77087
GO_CELL_LEADING_EDGE	-2.7831	-3.40213	-2.10113
GO_CELL_PROLIFERATION	-4.50566	-5.19712	-3.92766
GO_CELL_REDOX_HOMEOSTASIS	-2.22377	-3.26677	-2.59337
GO_CELL_SUBSTRATE_JUNCTION	-5.97658	-7.36252	-4.26876
GO_CELLULAR_ALDEHYDE_METABOLIC_PROCESS	-2.37325	-4.13702	-3.01834
GO_CELLULAR_AMIDE_METABOLIC_PROCESS	-11.2669	-10.6778	-11.8961
GO_CELLULAR_AMINO_ACID_BIOSYNTHETIC_PROCESS	-2.54322	-2.86197	-3.0199
GO_CELLULAR_AMINO_ACID_METABOLIC_PROCESS	-4.58513	-5.01432	-4.25857
GO_CELLULAR_CARBOHYDRATE_BIOSYNTHETIC_PROCESS	-2.3853	-2.53131	-2.06865
GO_CELLULAR_CARBOHYDRATE_CATABOLIC_PROCESS	-2.30497	-2.12441	-2.61654
GO_CELLULAR_CARBOHYDRATE_METABOLIC_PROCESS	-3.14085	-3.36189	-2.76329
GO_CELLULAR_COMPONENT_DISASSEMBLY	-5.55433	-6.46256	-6.40214
GO_CELLULAR_LIPID_CATABOLIC_PROCESS	-2.72291	-1.91837	-1.71072
GO_CELLULAR_MACROMOLECULAR_COMPLEX_ASSEMBLY	-9.03066	-7.70354	-10.5085
GO_CELLULAR_METABOLIC_COMPOUND_SALVAGE	-1.63582	-2.17685	-2.56243
GO_CELLULAR_MODIFIED_AMINO_ACID_BIOSYNTHETIC_PROCESS	-2.37212	-3.61464	-2.129
GO_CELLULAR_MODIFIED_AMINO_ACID_METABOLIC_PROCESS	-3.14967	-3.86285	-2.73916
GO_CELLULAR_PROTEIN_COMPLEX_ASSEMBLY	-5.69757	-5.60237	-5.87178
GO_CELLULAR_PROTEIN_COMPLEX_DISASSEMBLY	-6.07643	-5.66384	-6.99343
GO_CELLULAR_RESPIRATION	-6.48856	-7.05942	-6.89801
GO_CELLULAR_RESPONSE_TO_ABIOTIC_STIMULUS	-2.51353	-3.58397	-2.20483
GO_CELLULAR_RESPONSE_TO_DNA_DAMAGE_STIMULUS	-8.15103	-8.32688	-11.106
GO_CELLULAR_RESPONSE_TO_INTERLEUKIN_4	-2.25727	-2.39713	-2.0391
GO_CELLULAR_RESPONSE_TO_IONIZING_RADIATION	-2.14942	-3.04543	-2.16111
GO_CELLULAR_RESPONSE_TO_LIGHT_STIMULUS	-1.86934	-1.72903	-1.73903
GO_CELLULAR_RESPONSE_TO_OXIDATIVE_STRESS	-3.24919	-4.29071	-2.60569
GO_CELLULAR_RESPONSE_TO_RADIATION	-2.74648	-3.2558	-2.40576
GO_CELLULAR_RESPONSE_TO_REACTIVE_OXYGEN_SPECIES	-2.73877	-3.67467	-2.09965
GO_CELLULAR_RESPONSE_TO_TOPOLOGICALLY_INCORRECT_PROTEIN	-2.31968	-3.23735	-2.97659
GO_CELLULAR_RESPONSE_TO_UV	-1.99221	-2.1214	-2.09242
GO_CHAPERONE_BINDING	-3.1447	-3.58276	-4.07131
GO_CHAPERONE_MEDIATED_PROTEIN_FOLDING	-3.67794	-3.42584	-3.40042
GO_CHD_TYPE_COMPLEX	-2.43424	-2.56356	-2.10278
GO_CHROMATIN	-4.67409	-4.66844	-5.80648
GO_CHROMATIN_ASSEMBLY_OR_DISASSEMBLY	-2.51291	-2.29223	-3.37791
GO_CHROMATIN_BINDING	-5.83198	-6.06076	-6.02482
GO_CHROMATIN_DISASSEMBLY	-2.1082	-2.25805	-2.19777
GO_CHROMATIN_DNA_BINDING	-3.78037	-3.44853	-3.35942
GO_CHROMATIN_MODIFICATION	-5.37012	-4.84592	-6.68418
GO_CHROMATIN_ORGANIZATION	-5.24451	-4.30431	-6.15746
GO_CHROMATIN_REMODELING	-3.25552	-2.83945	-4.45661
GO_CHROMOSOMAL_REGION	-5.92371	-4.96419	-8.07453
GO_CHROMOSOME_CENTROMERIC_REGION	-4.90909	-3.79793	-7.33706
GO_CHROMOSOME_CONDENSATION	-1.92775	-2.59786	-4.11277
GO_CHROMOSOME_SEGREGATION	-4.48456	-4.31157	-7.81524
GO_CHROMOSOME_TELOMERIC_REGION	-3.73263	-3.51428	-4.86273
GO_CIRCADIAN_REGULATION_OF_GENE_EXPRESSION	-3.29261	-1.8521	-1.78245
GO_CIRCADIAN_RHYTHM	-3.29674	-2.24756	-2.06105
GO_CIS_TRANS_ISOMERASE_ACTIVITY	-1.91217	-2.15566	-2.61568
GO_CLATHRIN_ADAPTOR_COMPLEX	-2.62122	-3.1333	-1.97253
GO_CLATHRIN_COAT	-2.57082	-2.98437	-2.02233
GO_CLEAVAGE_INVOLVED_IN_RRNA_PROCESSING	-3.63429	-3.13803	-3.93355
GO_COATED_MEMBRANE	-2.59664	-2.56817	-1.94415
GO_COATED_PIT	-2.57183	-2.00103	-2.27489
GO_COENZYME_BINDING	-3.59416	-3.83786	-2.89837
GO_COENZYME_BIOSYNTHETIC_PROCESS	-3.50071	-4.224	-3.78381
GO_COENZYME_METABOLIC_PROCESS	-5.22041	-5.26045	-5.30889
GO_COFACTOR_BINDING	-3.91221	-4.01935	-3.89029
GO_COFACTOR_BIOSYNTHETIC_PROCESS	-4.30701	-5.00746	-4.81814
GO_COFACTOR_METABOLIC_PROCESS	-5.80246	-5.91995	-5.635
GO_CONDENSED_CHROMOSOME	-4.76215	-4.31238	-7.53385
GO_CONDENSED_CHROMOSOME_CENTROMERIC_REGION	-3.91985	-3.35777	-5.46405
GO_CONDENSED_NUCLEAR_CHROMOSOME	-1.75174	-2.35587	-4.31515
GO_COP9_SIGNALOSOME	-3.22741	-2.33639	-2.52974
GO_CORE_PROMOTER_BINDING	-3.23379	-3.42963	-2.64499
GO_CORE_PROMOTER_SEQUENCE_SPECIFIC_DNA_BINDING	-2.71199	-2.35035	-2.03095
GO_COVALENT_CHROMATIN_MODIFICATION	-4.60299	-4.03369	-4.70349
GO_CULLIN_RING_UBIQUITIN_LIGASE_COMPLEX	-2.38656	-2.39952	-1.90218
GO_CYTOCHROME_COMPLEX	-3.06146	-3.29558	-3.30443
GO_CYTOPLASMIC_EXOSOME_RNASE_COMPLEX_	-2.77042	-2.35115	-3.34099
GO_CYTOPLASMIC_MRNA_PROCESSING_BODY	-2.77226	-2.21965	-2.22954
GO_CYTOPLASMIC_PATTERN_RECOGNITION_RECEPTOR_SIGNALING_PATHWAY	-1.83483	-2.28107	-1.69478
GO_CYTOPLASMIC_SEQUESTERING_OF_PROTEIN	-2.18829	-1.84568	-2.42398
GO_CYTOPLASMIC_TRANSLATION	-4.76564	-4.8138	-5.42793
GO_CYTOSOLIC_LARGE_RIBOSOMAL_SUBUNIT	-6.83269	-6.18118	-6.5509
GO_CYTOSOLIC_PART	-8.42492	-8.12568	-8.13537
GO_CYTOSOLIC_RIBOSOME	-9.27689	-8.07936	-8.14236
GO_CYTOSOLIC_SMALL_RIBOSOMAL_SUBUNIT	-6.02505	-5.15501	-5.36903
GO_DAMAGED_DNA_BINDING	-1.93015	-3.8803	-4.20706
GO_DEACETYLASE_ACTIVITY	-1.99778	-2.40581	-2.01964
GO_DEOXYRIBONUCLEASE_ACTIVITY	-2.14588	-3.15833	-4.29236
GO_DEOXYRIBONUCLEOSIDE_TRIPHOSPHATE_METABOLIC_PROCESS	-1.62486	-1.85567	-2.02609
GO_DEOXYRIBONUCLEOTIDE_METABOLIC_PROCESS	-2.60907	-2.80234	-3.19157
GO_DEOXYRIBOSE_PHOSPHATE_CATABOLIC_PROCESS	-2.05844	-2.11339	-2.67146
GO_DEPHOSPHORYLATION	-4.48206	-3.11428	-1.8537
GO_DICARBOXYLIC_ACID_METABOLIC_PROCESS	-2.7693	-2.89871	-2.70057
GO_DISULFIDE_OXIDOREDUCTASE_ACTIVITY	-2.43325	-2.32489	-2.07715
GO_DNA_BIOSYNTHETIC_PROCESS	-3.92801	-4.91727	-5.67784
GO_DNA_CONFORMATION_CHANGE	-4.16406	-4.08997	-6.34312
GO_DNA_DAMAGE_RESPONSE_DETECTION_OF_DNA_DAMAGE	-3.50323	-3.90203	-4.57386
GO_DNA_DEPENDENT_ATPASE_ACTIVITY	-3.96752	-4.15886	-5.22384
GO_DNA_DEPENDENT_DNA_REPLICATION	-5.40217	-4.99287	-6.71045
GO_DNA_DIRECTED_DNA_POLYMERASE_ACTIVITY	-2.47227	-2.38662	-2.67652
GO_DNA_DIRECTED_RNA_POLYMERASE_II_CORE_COMPLEX	-2.27816	-2.82356	-2.73944
GO_DNA_DIRECTED_RNA_POLYMERASE_II_HOLOENZYME	-3.39171	-3.26187	-4.67049
GO_DNA_DIRECTED_RNA_POLYMERASE_III_COMPLEX	-3.17173	-2.21336	-3.33904
GO_DNA_GEOMETRIC_CHANGE	-4.13614	-4.80182	-5.6588
GO_DNA_HELICASE_ACTIVITY	-3.87681	-3.96819	-4.4464
GO_DNA_INTEGRITY_CHECKPOINT	-3.39736	-4.18422	-4.92284
GO_DNA_LIGATION	-1.7116	-2.26969	-2.7605
GO_DNA_METABOLIC_PROCESS	-8.77028	-9.26604	-12.2958
GO_DNA_MODIFICATION	-1.94784	-2.31356	-2.52101
GO_DNA_PACKAGING	-2.39953	-2.46273	-4.11532
GO_DNA_POLYMERASE_ACTIVITY	-2.51581	-2.22215	-2.85698
GO_DNA_RECOMBINATION	-4.51452	-5.21439	-8.07731
GO_DNA_REPAIR	-7.26685	-8.02218	-10.7579
GO_DNA_REPAIR_COMPLEX	-2.34249	-2.7839	-3.76146
GO_DNA_REPLICATION	-5.86752	-6.19563	-8.26341
GO_DNA_REPLICATION_INDEPENDENT_NUCLEOSOME_ORGANIZATION	-2.44486	-1.80914	-3.46979
GO_DNA_REPLICATION_INITIATION	-4.1935	-3.96764	-4.09703
GO_DNA_SECONDARY_STRUCTURE_BINDING	-1.66777	-2.22385	-3.37219
GO_DNA_STRAND_ELONGATION	-3.69997	-4.02333	-4.34191
GO_DNA_STRAND_ELONGATION_INVOLVED_IN_DNA_REPLICATION	-3.81747	-4.37981	-4.59694
GO_DNA_SYNTHESIS_INVOLVED_IN_DNA_REPAIR	-2.69476	-4.12741	-4.58747
GO_DNA_TEMPLATED_TRANSCRIPTION_ELONGATION	-3.86185	-3.75398	-4.73128
GO_DNA_TEMPLATED_TRANSCRIPTION_INITIATION	-4.28493	-3.30223	-3.77108
GO_DNA_TEMPLATED_TRANSCRIPTION_TERMINATION	-5.87613	-3.86175	-6.89529
GO_DOUBLE_STRAND_BREAK_REPAIR	-3.16845	-3.96208	-6.34718
GO_DOUBLE_STRANDED_DNA_BINDING	-3.74527	-4.22426	-4.3898
GO_DOUBLE_STRANDED_RNA_BINDING	-2.89952	-2.58799	-3.14121
GO_ELECTRON_CARRIER_ACTIVITY	-3.64641	-3.89694	-3.47064
GO_ELECTRON_TRANSPORT_CHAIN	-5.85416	-6.12888	-6.12686
GO_EMBRYO_DEVELOPMENT_ENDING_IN_BIRTH_OR_EGG_HATCHING	-3.48272	-4.01397	-2.60097
GO_ENDOMEMBRANE_SYSTEM_ORGANIZATION	-3.34997	-3.3111	-2.69861
GO_ENDONUCLEASE_ACTIVITY	-2.71747	-3.13844	-4.93873
GO_ENDONUCLEASE_ACTIVITY_ACTIVE_WITH_EITHER_RIBO_OR_DEOXYRIBONUCLEIC_ACIDS_AND_PRODUCING_5_PHOSPHOMONOESTERS	-2.85587	-2.32254	-3.8711
GO_ENDOPLASMIC_RETICULUM_GOLGI_INTERMEDIATE_COMPARTMENT	-2.2917	-3.09386	-2.46902
GO_ENDOPLASMIC_RETICULUM_ORGANIZATION	-1.78275	-2.14672	-2.01067
GO_ENDORIBONUCLEASE_ACTIVITY	-2.66041	-2.13444	-3.24369
GO_ENDORIBONUCLEASE_ACTIVITY_PRODUCING_5_PHOSPHOMONOESTERS	-3.03346	-1.82357	-3.38015
GO_ENERGY_COUPLED_PROTON_TRANSPORT_DOWN_ELECTROCHEMICAL_GRADIENT	-3.46467	-2.79926	-3.07778
GO_ENERGY_DERIVATION_BY_OXIDATION_OF_ORGANIC_COMPOUNDS	-6.63826	-6.70176	-7.15778
GO_ENERGY_RESERVE_METABOLIC_PROCESS	-2.25828	-1.97945	-2.54105
GO_ENHANCER_BINDING	-2.74536	-3.06894	-2.82733
GO_ENTRAINMENT_OF_CIRCADIAN_CLOCK	-2.68701	-2.07086	-1.79664
GO_EPHRIN_RECEPTOR_SIGNALING_PATHWAY	-2.55914	-2.73364	-2.10173
GO_ER_ASSOCIATED_UBIQUITIN_DEPENDENT_PROTEIN_CATABOLIC_PROCESS	-2.37881	-2.31018	-2.59479
GO_ER_TO_GOLGI_VESICLE_MEDIATED_TRANSPORT	-2.87614	-2.62924	-2.50749
GO_ERAD_PATHWAY	-2.2751	-2.60394	-2.72219
GO_ERROR_FREE_TRANSLESION_SYNTHESIS	-3.1567	-3.29443	-3.46236
GO_ERROR_PRONE_TRANSLESION_SYNTHESIS	-2.58792	-3.22804	-3.18042
GO_ERYTHROCYTE_HOMEOSTASIS	-1.66311	-1.93649	-1.73937
GO_ESC_E_Z_COMPLEX	-1.86865	-2.11284	-2.61455
GO_ESTABLISHMENT_OF_CELL_POLARITY	-1.72008	-2.16711	-2.67235
GO_ESTABLISHMENT_OF_MITOTIC_SPINDLE_LOCALIZATION	-1.63932	-1.89953	-2.25468
GO_ESTABLISHMENT_OF_PROTEIN_LOCALIZATION_TO_ENDOPLASMIC_RETICULUM	-8.8362	-8.55778	-8.08398
GO_ESTABLISHMENT_OF_PROTEIN_LOCALIZATION_TO_MEMBRANE	-6.92581	-7.7748	-6.70889
GO_ESTABLISHMENT_OF_PROTEIN_LOCALIZATION_TO_ORGANELLE	-8.86943	-8.73601	-8.91081
GO_ESTABLISHMENT_OR_MAINTENANCE_OF_CELL_POLARITY	-1.93442	-2.55619	-2.22537
GO_EUKARYOTIC_TRANSLATION_INITIATION_FACTOR_3_COMPLEX	-2.97952	-2.31807	-3.82405
GO_EXODEOXYRIBONUCLEASE_ACTIVITY	-1.56278	-1.92027	-2.67837
GO_EXON_EXON_JUNCTION_COMPLEX	-2.23833	-1.97152	-3.25585
GO_EXONUCLEASE_ACTIVITY	-3.00893	-2.53446	-3.69528
GO_EXONUCLEASE_ACTIVITY_ACTIVE_WITH_EITHER_RIBO_OR_DEOXYRIBONUCLEIC_ACIDS_AND_PRODUCING_5_PHOSPHOMONOESTERS	-2.85187	-2.46511	-3.3769
GO_EXOSOME_RNASE_COMPLEX_	-3.35576	-2.18492	-3.69282
GO_FATTY_ACID_BETA_OXIDATION	-2.39508	-2.24134	-1.90351
GO_FATTY_ACID_CATABOLIC_PROCESS	-2.55629	-1.98776	-1.91609
GO_FATTY_ACID_METABOLIC_PROCESS	-2.26466	-2.73546	-2.22791
GO_FATTY_ACYL_COA_METABOLIC_PROCESS	-2.27135	-2.62584	-2.51815
GO_FC_EPSILON_RECEPTOR_SIGNALING_PATHWAY	-5.62721	-4.48321	-5.08294
GO_FC_RECEPTOR_SIGNALING_PATHWAY	-5.55885	-5.16435	-4.43793
GO_FEMALE_MEIOTIC_DIVISION	-2.03919	-2.20086	-2.09621
GO_FIBROBLAST_GROWTH_FACTOR_RECEPTOR_SIGNALING_PATHWAY	-2.64293	-2.67549	-2.37809
GO_FOLIC_ACID_CONTAINING_COMPOUND_METABOLIC_PROCESS	-2.04213	-3.08494	-2.5778
GO_FORMATION_OF_TRANSLATION_PREINITIATION_COMPLEX	-3.19192	-2.85201	-4.02464
GO_G1_DNA_DAMAGE_CHECKPOINT	-2.51887	-3.35843	-3.05728
GO_G2_DNA_DAMAGE_CHECKPOINT	-1.96084	-1.8255	-2.5773
GO_GENE_SILENCING	-3.28644	-2.60151	-3.85042
GO_GENE_SILENCING_BY_RNA	-3.01734	-2.34917	-3.21419
GO_GENERATION_OF_PRECURSOR_METABOLITES_AND_ENERGY	-7.14112	-7.21028	-7.47089
GO_GLOBAL_GENOME_NUCLEOTIDE_EXCISION_REPAIR	-3.15765	-3.04505	-3.56653
GO_GLUCOSE_6_PHOSPHATE_METABOLIC_PROCESS	-1.96756	-2.52045	-2.73893
GO_GLUCOSE_CATABOLIC_PROCESS	-2.25548	-2.5446	-2.893
GO_GLUCOSE_METABOLIC_PROCESS	-3.16662	-3.15996	-3.5263
GO_GLYCERALDEHYDE_3_PHOSPHATE_METABOLIC_PROCESS	-1.68666	-2.42627	-2.86391
GO_GLYCOSYL_COMPOUND_BIOSYNTHETIC_PROCESS	-3.94504	-4.11219	-4.12819
GO_GLYCOSYL_COMPOUND_METABOLIC_PROCESS	-6.4055	-7.52591	-7.23483
GO_GOLGI_VESICLE_TRANSPORT	-3.0743	-3.75025	-2.8622
GO_GTPASE_ACTIVITY	-4.46858	-4.4447	-2.9474
GO_GTPASE_BINDING	-3.80663	-4.18846	-3.32249
GO_GUANOSINE_CONTAINING_COMPOUND_METABOLIC_PROCESS	-1.92503	-2.12752	-2.03738
GO_GUANYL_NUCLEOTIDE_BINDING	-4.75704	-5.12057	-3.69787
GO_H4_HISTONE_ACETYLTRANSFERASE_COMPLEX	-1.80802	-2.27904	-2.5254
GO_HEAT_SHOCK_PROTEIN_BINDING	-2.93147	-3.63036	-3.73268
GO_HELICASE_ACTIVITY	-4.88585	-4.02475	-5.72915
GO_HEME_BIOSYNTHETIC_PROCESS	-1.63267	-2.07672	-1.78155
GO_HETEROCHROMATIN	-3.19951	-3.3266	-4.48002
GO_HEXOSE_CATABOLIC_PROCESS	-2.15627	-2.29095	-2.50717
GO_HEXOSE_METABOLIC_PROCESS	-2.90688	-3.25697	-3.21426
GO_HISTONE_BINDING	-2.55324	-2.87927	-4.09407
GO_HISTONE_DEACETYLASE_BINDING	-3.31657	-3.46047	-3.01239
GO_HISTONE_DEACETYLASE_COMPLEX	-3.02235	-2.95968	-2.55027
GO_HISTONE_H4_ACETYLATION	-2.66071	-2.53998	-3.17108
GO_HISTONE_KINASE_ACTIVITY	-1.5719	-2.06037	-1.93688
GO_HISTONE_METHYLTRANSFERASE_ACTIVITY	-1.79867	-1.98208	-2.6469
GO_HISTONE_METHYLTRANSFERASE_COMPLEX	-3.77796	-3.18062	-4.08803
GO_HISTONE_MONOUBIQUITINATION	-1.97275	-2.32274	-2.00115
GO_HISTONE_UBIQUITINATION	-2.39626	-2.34535	-2.66288
GO_HOMEOSTASIS_OF_NUMBER_OF_CELLS	-3.15693	-3.10896	-1.95039
GO_HORMONE_RECEPTOR_BINDING	-3.60136	-2.70268	-1.99762
GO_HSP70_PROTEIN_BINDING	-1.76005	-2.14537	-1.93621
GO_HYDRO_LYASE_ACTIVITY	-3.27844	-2.99142	-2.69067
GO_HYDROGEN_ION_TRANSMEMBRANE_TRANSPORT	-4.284	-4.26783	-3.42005
GO_HYDROGEN_TRANSPORT	-3.91666	-4.01521	-2.71506
GO_HYDROLASE_ACTIVITY_ACTING_ON_ESTER_BONDS	-5.14697	-4.22666	-4.31004
GO_IMMUNE_RESPONSE_REGULATING_CELL_SURFACE_RECEPTOR_SIGNALING_PATHWAY	-4.83797	-5.30177	-3.08608
GO_IMMUNOGLOBULIN_PRODUCTION	-2.3106	-2.49756	-2.45563
GO_IN_UTERO_EMBRYONIC_DEVELOPMENT	-3.59537	-3.79714	-3.39209
GO_INCLUSION_BODY	-2.46071	-3.08535	-1.82073
GO_INNATE_IMMUNE_RESPONSE_ACTIVATING_CELL_SURFACE_RECEPTOR_SIGNALING_PATHWAY	-4.66373	-4.1678	-4.79551
GO_INNER_MITOCHONDRIAL_MEMBRANE_ORGANIZATION	-2.69677	-2.56073	-3.10843
GO_INNER_MITOCHONDRIAL_MEMBRANE_PROTEIN_COMPLEX	-7.34747	-7.42741	-7.55034
GO_INO80_TYPE_COMPLEX	-2.29033	-1.97483	-3.41123
GO_INTERCELLULAR_BRIDGE	-1.79111	-2.15404	-2.93903
GO_INTERSPECIES_INTERACTION_BETWEEN_ORGANISMS	-9.26989	-10.0793	-9.00707
GO_INTRACELLULAR_RECEPTOR_SIGNALING_PATHWAY	-4.0416	-2.68546	-1.7854
GO_INTRAMOLECULAR_OXIDOREDUCTASE_ACTIVITY	-2.55877	-2.74212	-3.1705
GO_INTRAMOLECULAR_TRANSFERASE_ACTIVITY	-2.95857	-2.12767	-3.07134
GO_INTRINSIC_APOPTOTIC_SIGNALING_PATHWAY	-2.3078	-3.65937	-2.98954
GO_INTRINSIC_APOPTOTIC_SIGNALING_PATHWAY_IN_RESPONSE_TO_DNA_DAMAGE	-1.65114	-2.21909	-2.05479
GO_INTRINSIC_COMPONENT_OF_ENDOPLASMIC_RETICULUM_MEMBRANE	-1.85227	-3.40772	-1.92754
GO_INTRINSIC_COMPONENT_OF_MITOCHONDRIAL_INNER_MEMBRANE	-2.61122	-2.47061	-3.33589
GO_INTRINSIC_COMPONENT_OF_MITOCHONDRIAL_MEMBRANE	-3.44811	-3.42196	-3.37614
GO_INTRINSIC_COMPONENT_OF_ORGANELLE_MEMBRANE	-2.96813	-4.49496	-3.0413
GO_IRE1_MEDIATED_UNFOLDED_PROTEIN_RESPONSE	-2.66318	-2.41574	-2.79373
GO_ISOMERASE_ACTIVITY	-4.04047	-3.86585	-4.8726
GO_KINASE_BINDING	-4.7544	-4.78543	-4.48301
GO_KINASE_REGULATOR_ACTIVITY	-2.82821	-2.74052	-2.42856
GO_KINETOCHORE	-4.10263	-3.40704	-5.73011
GO_LAMELLIPODIUM	-2.02862	-2.89779	-1.68253
GO_LARGE_RIBOSOMAL_SUBUNIT	-7.67077	-7.21363	-8.2208
GO_LIGAND_DEPENDENT_NUCLEAR_RECEPTOR_TRANSCRIPTION_COACTIVATOR_ACTIVITY	-2.05963	-1.9642	-1.84497
GO_LIGASE_ACTIVITY	-3.64178	-4.61013	-3.63078
GO_LIGASE_ACTIVITY_FORMING_CARBON_NITROGEN_BONDS	-1.75159	-2.559	-1.88589
GO_LIGASE_ACTIVITY_FORMING_CARBON_OXYGEN_BONDS	-3.59682	-3.43935	-4.83032
GO_LIGASE_ACTIVITY_FORMING_CARBON_SULFUR_BONDS	-1.68011	-1.81398	-2.1282
GO_LIPID_BIOSYNTHETIC_PROCESS	-2.92514	-3.18933	-2.56482
GO_LIPID_OXIDATION	-2.29577	-1.88652	-1.79499
GO_LIPID_PARTICLE	-2.10203	-2.47161	-2.06377
GO_LYASE_ACTIVITY	-3.22462	-4.10221	-3.26939
GO_MACROLIDE_BINDING	-1.92321	-1.79426	-1.71867
GO_MACROMITOPHAGY	-1.81191	-2.51813	-1.8484
GO_MACROMOLECULAR_COMPLEX_DISASSEMBLY	-5.95345	-5.68375	-7.19937
GO_MACROMOLECULE_DEACYLATION	-2.95105	-2.87063	-2.26679
GO_MACROMOLECULE_METHYLATION	-3.03718	-2.33691	-4.01777
GO_MACROMOLECULE_TRANSMEMBRANE_TRANSPORTER_ACTIVITY	-2.03556	-2.30777	-2.27964
GO_MAGNESIUM_ION_BINDING	-3.00212	-3.51935	-3.15058
GO_MATURATION_OF_5_8S_RRNA	-4.46289	-2.78978	-4.92367
GO_MATURATION_OF_5_8S_RRNA_FROM_TRICISTRONIC_RRNA_TRANSCRIPT_SSU_RRNA_5_8S_RRNA_LSU_RRNA_	-3.67198	-2.53089	-3.9566
GO_MATURATION_OF_SSU_RRNA	-3.53591	-3.12161	-4.57406
GO_MATURATION_OF_SSU_RRNA_FROM_TRICISTRONIC_RRNA_TRANSCRIPT_SSU_RRNA_5_8S_RRNA_LSU_RRNA_	-3.44672	-3.22124	-4.47255
GO_MEDIATOR_COMPLEX	-2.60453	-1.76634	-2.02333
GO_MEIOTIC_CELL_CYCLE	-2.21911	-2.66907	-4.60796
GO_MEIOTIC_CELL_CYCLE_PROCESS	-2.05974	-2.33776	-4.76846
GO_MEMBRANE_DISASSEMBLY	-3.00902	-3.14657	-3.70917
GO_METAL_CLUSTER_BINDING	-3.9395	-3.94537	-4.81244
GO_METALLO_SULFUR_CLUSTER_ASSEMBLY	-2.10503	-2.18474	-3.4928
GO_METHYL_CPG_BINDING	-2.94731	-2.05654	-2.68886
GO_METHYLATED_HISTONE_BINDING	-1.8137	-2.02533	-2.75565
GO_METHYLATION	-3.66569	-2.969	-4.78523
GO_METHYLTRANSFERASE_COMPLEX	-4.78192	-3.99096	-5.07874
GO_MICROBODY	-2.27696	-1.88735	-1.69485
GO_MICROTUBULE	-3.18211	-3.17409	-4.1969
GO_MICROTUBULE_BINDING	-2.52071	-2.40652	-3.59786
GO_MICROTUBULE_ORGANIZING_CENTER	-4.35217	-4.82747	-5.93321
GO_MIDBODY	-2.93285	-2.9543	-3.89468
GO_MIDBRAIN_DEVELOPMENT	-2.34133	-2.5019	-1.70433
GO_MISMATCH_REPAIR	-2.63075	-3.1453	-3.85852
GO_MITOCHONDRIAL_ATP_SYNTHESIS_COUPLED_PROTON_TRANSPORT	-4.04884	-3.63878	-3.57475
GO_MITOCHONDRIAL_ENVELOPE	-10.9229	-10.8687	-10.9199
GO_MITOCHONDRIAL_MATRIX	-8.70792	-8.77484	-9.48404
GO_MITOCHONDRIAL_MEMBRANE_ORGANIZATION	-3.46895	-3.84713	-4.03247
GO_MITOCHONDRIAL_MEMBRANE_PART	-7.56262	-7.64711	-7.48065
GO_MITOCHONDRIAL_PROTEIN_COMPLEX	-7.75917	-7.37879	-8.26743
GO_MITOCHONDRIAL_RESPIRATORY_CHAIN_COMPLEX_ASSEMBLY	-5.40567	-5.01023	-6.07285
GO_MITOCHONDRIAL_RESPIRATORY_CHAIN_COMPLEX_I_BIOGENESIS	-5.56527	-5.28718	-5.48367
GO_MITOCHONDRIAL_RNA_METABOLIC_PROCESS	-3.27204	-1.87462	-3.63244
GO_MITOCHONDRIAL_TRANSLATION	-6.65633	-5.67768	-7.82795
GO_MITOCHONDRIAL_TRANSMEMBRANE_TRANSPORT	-4.54817	-4.89415	-5.41029
GO_MITOCHONDRIAL_TRANSPORT	-5.25489	-5.83159	-6.06095
GO_MITOCHONDRION_MORPHOGENESIS	-2.74478	-1.685	-2.31662
GO_MITOCHONDRION_ORGANIZATION	-9.22146	-9.19183	-10.7993
GO_MITOTIC_CELL_CYCLE_CHECKPOINT	-3.2242	-4.15341	-4.73653
GO_MITOTIC_DNA_INTEGRITY_CHECKPOINT	-2.95562	-3.62655	-3.8784
GO_MITOTIC_G2_M_TRANSITION_CHECKPOINT	-1.92188	-2.20234	-1.856
GO_MITOTIC_NUCLEAR_DIVISION	-6.09559	-5.58985	-8.04196
GO_MITOTIC_RECOMBINATION	-3.46802	-4.29947	-5.01849
GO_MITOTIC_SISTER_CHROMATID_SEGREGATION	-2.74931	-2.97383	-4.91145
GO_MITOTIC_SPINDLE_ASSEMBLY	-1.69786	-2.1015	-2.57492
GO_MITOTIC_SPINDLE_ORGANIZATION	-2.12085	-2.27119	-3.51227
GO_MLL1_2_COMPLEX	-2.85907	-2.64457	-3.26377
GO_MODULATION_BY_SYMBIONT_OF_HOST_CELLULAR_PROCESS	-2.30063	-2.70714	-1.83677
GO_MONOCARBOXYLIC_ACID_CATABOLIC_PROCESS	-2.54377	-2.02543	-2.08069
GO_MONOCARBOXYLIC_ACID_METABOLIC_PROCESS	-2.94385	-3.78063	-2.89325
GO_MONOSACCHARIDE_BIOSYNTHETIC_PROCESS	-3.24443	-3.56654	-3.72037
GO_MONOSACCHARIDE_CATABOLIC_PROCESS	-2.36231	-2.57188	-3.01632
GO_MONOSACCHARIDE_METABOLIC_PROCESS	-3.06226	-3.57336	-3.20272
GO_MRNA_3_END_PROCESSING	-4.42041	-2.5457	-5.45899
GO_MRNA_BINDING	-5.0807	-4.00296	-5.61679
GO_MRNA_METABOLIC_PROCESS	-11.9282	-9.16837	-13.8509
GO_MRNA_PROCESSING	-9.0314	-6.5358	-11.4322
GO_MULTI_ORGANISM_LOCALIZATION	-3.76919	-3.5708	-4.21
GO_MULTI_ORGANISM_METABOLIC_PROCESS	-9.5473	-8.93888	-8.93718
GO_MYELIN_SHEATH	-5.60522	-5.76624	-5.01462
GO_N_ACETYLTRANSFERASE_ACTIVITY	-2.72245	-2.23776	-2.8497
GO_N_ACYLTRANSFERASE_ACTIVITY	-2.45231	-2.31236	-2.81977
GO_NAD_BINDING	-3.47539	-3.2313	-2.72893
GO_NAD_METABOLIC_PROCESS	-2.92951	-2.92692	-3.35001
GO_NADH_DEHYDROGENASE_COMPLEX	-5.35639	-4.93141	-5.05657
GO_NADH_METABOLIC_PROCESS	-2.93387	-3.18738	-3.24383
GO_NADP_METABOLIC_PROCESS	-1.91619	-2.40767	-2.38762
GO_NCRNA_3_END_PROCESSING	-3.54426	-2.61545	-3.70229
GO_NCRNA_METABOLIC_PROCESS	-11.3971	-9.02559	-13.7412
GO_NCRNA_PROCESSING	-11.0185	-8.60168	-12.8022
GO_NCRNA_TRANSCRIPTION	-3.42652	-2.74947	-4.13146
GO_NEGATIVE_REGULATION_OF_APOPTOTIC_SIGNALING_PATHWAY	-2.21931	-3.57318	-2.34882
GO_NEGATIVE_REGULATION_OF_BINDING	-2.79993	-2.33783	-2.18268
GO_NEGATIVE_REGULATION_OF_CANONICAL_WNT_SIGNALING_PATHWAY	-3.87727	-3.90795	-3.68374
GO_NEGATIVE_REGULATION_OF_CATABOLIC_PROCESS	-2.40616	-2.92881	-3.27821
GO_NEGATIVE_REGULATION_OF_CATALYTIC_ACTIVITY	-4.34628	-5.05862	-3.98396
GO_NEGATIVE_REGULATION_OF_CELL_CYCLE	-3.83303	-4.64036	-5.99683
GO_NEGATIVE_REGULATION_OF_CELL_CYCLE_G1_S_PHASE_TRANSITION	-2.26109	-3.37661	-3.06947
GO_NEGATIVE_REGULATION_OF_CELL_CYCLE_G2_M_PHASE_TRANSITION	-1.88882	-2.30443	-2.11024
GO_NEGATIVE_REGULATION_OF_CELL_CYCLE_PHASE_TRANSITION	-3.08711	-4.14369	-4.17067
GO_NEGATIVE_REGULATION_OF_CELL_CYCLE_PROCESS	-3.35639	-4.20081	-5.70741
GO_NEGATIVE_REGULATION_OF_CELLULAR_AMIDE_METABOLIC_PROCESS	-2.58449	-2.2994	-3.30768
GO_NEGATIVE_REGULATION_OF_CELLULAR_CATABOLIC_PROCESS	-2.4007	-2.56316	-3.19644
GO_NEGATIVE_REGULATION_OF_CELLULAR_COMPONENT_ORGANIZATION	-5.34098	-4.27324	-5.13645
GO_NEGATIVE_REGULATION_OF_CELLULAR_PROTEIN_CATABOLIC_PROCESS	-2.47037	-2.11133	-3.01432
GO_NEGATIVE_REGULATION_OF_CHROMATIN_MODIFICATION	-2.50807	-2.03441	-1.93057
GO_NEGATIVE_REGULATION_OF_CHROMOSOME_ORGANIZATION	-3.63484	-2.98922	-3.98857
GO_NEGATIVE_REGULATION_OF_CYSTEINE_TYPE_ENDOPEPTIDASE_ACTIVITY	-1.95811	-2.56643	-2.02221
GO_NEGATIVE_REGULATION_OF_CYTOPLASMIC_TRANSPORT	-1.99671	-2.35016	-2.01223
GO_NEGATIVE_REGULATION_OF_CYTOSKELETON_ORGANIZATION	-3.89201	-3.06647	-4.57758
GO_NEGATIVE_REGULATION_OF_DNA_BIOSYNTHETIC_PROCESS	-1.86556	-1.80133	-2.37459
GO_NEGATIVE_REGULATION_OF_DNA_METABOLIC_PROCESS	-2.62337	-2.76281	-4.19452
GO_NEGATIVE_REGULATION_OF_DNA_REPLICATION	-2.63105	-2.38447	-4.22708
GO_NEGATIVE_REGULATION_OF_ERBB_SIGNALING_PATHWAY	-2.20517	-2.30859	-2.33361
GO_NEGATIVE_REGULATION_OF_HISTONE_MODIFICATION	-2.0839	-1.92531	-1.84873
GO_NEGATIVE_REGULATION_OF_HOMEOSTATIC_PROCESS	-1.89899	-2.12435	-2.05635
GO_NEGATIVE_REGULATION_OF_INTRACELLULAR_PROTEIN_TRANSPORT	-1.83109	-1.7217	-1.95992
GO_NEGATIVE_REGULATION_OF_INTRACELLULAR_SIGNAL_TRANSDUCTION	-3.17751	-3.598	-2.37712
GO_NEGATIVE_REGULATION_OF_INTRACELLULAR_TRANSPORT	-2.28329	-2.31424	-2.30939
GO_NEGATIVE_REGULATION_OF_INTRINSIC_APOPTOTIC_SIGNALING_PATHWAY	-2.503	-2.95536	-2.37692
GO_NEGATIVE_REGULATION_OF_MAPK_CASCADE	-2.45179	-2.45712	-1.75756
GO_NEGATIVE_REGULATION_OF_MITOTIC_CELL_CYCLE	-3.28365	-4.00945	-4.70554
GO_NEGATIVE_REGULATION_OF_MRNA_METABOLIC_PROCESS	-2.66317	-1.94452	-4.12702
GO_NEGATIVE_REGULATION_OF_MRNA_SPLICING_VIA_SPLICEOSOME	-3.08305	-2.5633	-3.51175
GO_NEGATIVE_REGULATION_OF_ORGANELLE_ORGANIZATION	-5.27609	-4.58902	-6.3042
GO_NEGATIVE_REGULATION_OF_OXIDATIVE_STRESS_INDUCED_INTRINSIC_APOPTOTIC_SIGNALING_PATHWAY	-1.96435	-1.71113	-1.6669
GO_NEGATIVE_REGULATION_OF_PHOSPHORUS_METABOLIC_PROCESS	-3.18315	-3.55753	-2.64302
GO_NEGATIVE_REGULATION_OF_PHOSPHORYLATION	-3.29531	-3.68437	-2.50089
GO_NEGATIVE_REGULATION_OF_PROTEIN_BINDING	-2.98449	-2.70097	-1.89525
GO_NEGATIVE_REGULATION_OF_PROTEIN_CATABOLIC_PROCESS	-2.5492	-2.74559	-3.19871
GO_NEGATIVE_REGULATION_OF_PROTEIN_COMPLEX_DISASSEMBLY	-3.16617	-3.10922	-4.282
GO_NEGATIVE_REGULATION_OF_PROTEIN_MODIFICATION_BY_SMALL_PROTEIN_CONJUGATION_OR_REMOVAL	-5.42858	-5.01969	-5.15197
GO_NEGATIVE_REGULATION_OF_PROTEIN_MODIFICATION_PROCESS	-5.49927	-5.64948	-5.10205
GO_NEGATIVE_REGULATION_OF_RESPONSE_TO_DNA_DAMAGE_STIMULUS	-2.51791	-2.05019	-2.00191
GO_NEGATIVE_REGULATION_OF_RNA_SPLICING	-3.47792	-2.69437	-3.8623
GO_NEGATIVE_REGULATION_OF_TELOMERE_MAINTENANCE	-2.69208	-2.01485	-2.82045
GO_NEGATIVE_REGULATION_OF_TELOMERE_MAINTENANCE_VIA_TELOMERE_LENGTHENING	-2.91868	-2.18185	-2.59174
GO_NEGATIVE_REGULATION_OF_TRANSCRIPTION_FROM_RNA_POLYMERASE_II_PROMOTER	-4.28846	-3.77934	-3.67296
GO_NEGATIVE_REGULATION_OF_TRANSFERASE_ACTIVITY	-4.91322	-5.01458	-4.84417
GO_NEGATIVE_REGULATION_OF_TRANSLATIONAL_INITIATION	-1.96425	-2.45011	-2.46976
GO_NEGATIVE_REGULATION_OF_WNT_SIGNALING_PATHWAY	-4.02564	-4.3433	-3.1142
GO_NEURAL_NUCLEUS_DEVELOPMENT	-2.19432	-2.18045	-1.86585
GO_NF_KAPPAB_BINDING	-1.65285	-2.05849	-2.74757
GO_NIK_NF_KAPPAB_SIGNALING	-5.2383	-4.58247	-5.20579
GO_NITROGEN_COMPOUND_TRANSPORT	-3.87223	-4.4807	-4.27055
GO_NON_CANONICAL_WNT_SIGNALING_PATHWAY	-5.41242	-4.85616	-4.36195
GO_NON_RECOMBINATIONAL_REPAIR	-2.48734	-2.03048	-3.95956
GO_NUCLEAR_BODY	-6.35778	-4.84087	-7.02369
GO_NUCLEAR_CHROMATIN	-3.82879	-3.40774	-4.55996
GO_NUCLEAR_CHROMOSOME	-5.69936	-5.37461	-7.93233
GO_NUCLEAR_CHROMOSOME_SEGREGATION	-3.92997	-3.87254	-7.25197
GO_NUCLEAR_CHROMOSOME_TELOMERIC_REGION	-3.47798	-3.0922	-4.24733
GO_NUCLEAR_ENVELOPE	-4.27816	-5.41795	-4.55714
GO_NUCLEAR_ENVELOPE_ORGANIZATION	-3.11987	-2.95989	-4.41595
GO_NUCLEAR_EXOSOME_RNASE_COMPLEX_	-3.09917	-2.25563	-3.34802
GO_NUCLEAR_EXPORT	-5.22537	-4.4705	-6.73943
GO_NUCLEAR_HETEROCHROMATIN	-2.17575	-2.34649	-3.08272
GO_NUCLEAR_IMPORT	-4.52989	-4.76675	-4.33906
GO_NUCLEAR_MATRIX	-3.59726	-2.60523	-3.38519
GO_NUCLEAR_MEMBRANE	-3.18759	-3.87994	-3.66098
GO_NUCLEAR_PERIPHERY	-4.1409	-3.36453	-4.12335
GO_NUCLEAR_PORE	-3.78241	-3.64465	-4.50178
GO_NUCLEAR_REPLICATION_FORK	-3.26944	-2.8334	-4.51536
GO_NUCLEAR_SPECK	-5.17761	-3.33089	-6.26854
GO_NUCLEAR_TRANSCRIBED_MRNA_CATABOLIC_PROCESS_DEADENYLATION_DEPENDENT_DECAY	-4.43156	-3.49805	-3.30388
GO_NUCLEAR_TRANSCRIBED_MRNA_CATABOLIC_PROCESS_EXONUCLEOLYTIC	-3.78366	-3.32796	-3.25332
GO_NUCLEAR_TRANSCRIBED_MRNA_CATABOLIC_PROCESS_NONSENSE_MEDIATED_DECAY	-8.88659	-7.78738	-8.11122
GO_NUCLEAR_TRANSCRIBED_MRNA_POLY_A_TAIL_SHORTENING	-2.30438	-2.022	-1.86451
GO_NUCLEAR_TRANSCRIPTION_FACTOR_COMPLEX	-3.46741	-2.69763	-4.08404
GO_NUCLEAR_TRANSCRIPTIONAL_REPRESSOR_COMPLEX	-2.02509	-2.05669	-2.0278
GO_NUCLEAR_TRANSPORT	-7.01882	-6.29687	-6.49861
GO_NUCLEAR_UBIQUITIN_LIGASE_COMPLEX	-2.42481	-2.77239	-3.43186
GO_NUCLEASE_ACTIVITY	-3.73958	-3.73117	-5.8035
GO_NUCLEIC_ACID_PHOSPHODIESTER_BOND_HYDROLYSIS	-5.00823	-4.74719	-7.13212
GO_NUCLEOBASE_BIOSYNTHETIC_PROCESS	-2.66595	-3.25527	-2.44297
GO_NUCLEOBASE_CONTAINING_COMPOUND_TRANSPORT	-4.98996	-4.44022	-6.51634
GO_NUCLEOBASE_CONTAINING_SMALL_MOLECULE_INTERCONVERSION	-2.66366	-2.18764	-1.81627
GO_NUCLEOBASE_CONTAINING_SMALL_MOLECULE_METABOLIC_PROCESS	-7.25136	-8.21531	-7.40799
GO_NUCLEOBASE_METABOLIC_PROCESS	-2.0766	-2.49484	-2.06829
GO_NUCLEOID	-4.34823	-3.82719	-4.56434
GO_NUCLEOLAR_PART	-5.71889	-4.0949	-6.42653
GO_NUCLEOPLASM_PART	-8.95755	-7.23219	-10.0416
GO_NUCLEOSIDE_DIPHOSPHATE_METABOLIC_PROCESS	-2.41925	-2.90317	-2.64132
GO_NUCLEOSIDE_MONOPHOSPHATE_BIOSYNTHETIC_PROCESS	-4.351	-4.78354	-4.84628
GO_NUCLEOSIDE_MONOPHOSPHATE_METABOLIC_PROCESS	-7.07081	-7.80121	-7.93524
GO_NUCLEOSIDE_PHOSPHATE_BIOSYNTHETIC_PROCESS	-4.17191	-4.67905	-4.25832
GO_NUCLEOSIDE_TRIPHOSPHATE_BIOSYNTHETIC_PROCESS	-3.49349	-3.2707	-3.44957
GO_NUCLEOSIDE_TRIPHOSPHATE_METABOLIC_PROCESS	-6.50257	-7.30054	-7.64346
GO_NUCLEOSOMAL_DNA_BINDING	-3.44823	-3.91747	-3.75259
GO_NUCLEOSOME_BINDING	-3.84329	-4.2491	-3.96445
GO_NUCLEOTIDE_BINDING_DOMAIN_LEUCINE_RICH_REPEAT_CONTAINING_RECEPTOR_SIGNALING_PATHWAY	-1.69529	-2.15264	-1.71764
GO_NUCLEOTIDE_EXCISION_REPAIR	-5.29578	-5.78237	-6.54105
GO_NUCLEOTIDE_EXCISION_REPAIR_DNA_DAMAGE_RECOGNITION	-3.07078	-2.52321	-3.44807
GO_NUCLEOTIDE_EXCISION_REPAIR_DNA_DUPLEX_UNWINDING	-2.28037	-2.91109	-3.32262
GO_NUCLEOTIDE_EXCISION_REPAIR_DNA_GAP_FILLING	-3.19397	-3.57397	-3.92439
GO_NUCLEOTIDE_EXCISION_REPAIR_DNA_INCISION	-2.85074	-3.83644	-4.24379
GO_NUCLEOTIDE_EXCISION_REPAIR_PREINCISION_COMPLEX_ASSEMBLY	-2.73891	-3.31	-3.87432
GO_NUCLEOTIDE_EXCISION_REPAIR_PREINCISION_COMPLEX_STABILIZATION	-1.88967	-2.55735	-3.19657
GO_NUCLEOTIDE_PHOSPHORYLATION	-2.37767	-2.69705	-3.1487
GO_NUCLEOTIDYLTRANSFERASE_ACTIVITY	-5.32385	-4.60453	-5.20892
GO_NUCLEUS_ORGANIZATION	-3.08955	-3.33787	-4.40462
GO_ORGANELLAR_LARGE_RIBOSOMAL_SUBUNIT	-3.58287	-3.72429	-4.52765
GO_ORGANELLAR_RIBOSOME	-5.83927	-5.23704	-6.37419
GO_ORGANELLAR_SMALL_RIBOSOMAL_SUBUNIT	-3.84033	-3.4858	-4.07318
GO_ORGANELLE_DISASSEMBLY	-2.45106	-2.91843	-2.75289
GO_ORGANELLE_ENVELOPE_LUMEN	-4.43854	-4.16256	-4.03385
GO_ORGANELLE_FISSION	-5.8333	-5.37872	-8.59713
GO_ORGANELLE_INNER_MEMBRANE	-10.2362	-10.2169	-10.5349
GO_ORGANELLE_LOCALIZATION	-3.71891	-3.10365	-2.88566
GO_ORGANIC_ACID_BIOSYNTHETIC_PROCESS	-2.51128	-2.89512	-2.48874
GO_ORGANIC_CYCLIC_COMPOUND_CATABOLIC_PROCESS	-7.71115	-7.36521	-7.44138
GO_ORGANOPHOSPHATE_BIOSYNTHETIC_PROCESS	-4.19754	-5.15438	-4.46408
GO_OUTER_MEMBRANE	-3.57431	-3.82948	-3.63271
GO_OXIDATIVE_PHOSPHORYLATION	-6.01504	-6.78642	-6.43973
GO_OXIDOREDUCTASE_ACTIVITY	-5.07244	-5.85031	-4.40086
GO_OXIDOREDUCTASE_ACTIVITY_ACTING_ON_A_HEME_GROUP_OF_DONORS	-2.49	-2.54138	-3.31964
GO_OXIDOREDUCTASE_ACTIVITY_ACTING_ON_CH_OH_GROUP_OF_DONORS	-2.63283	-2.76229	-2.46236
GO_OXIDOREDUCTASE_ACTIVITY_ACTING_ON_NAD_P_H	-4.39981	-4.1785	-3.70203
GO_OXIDOREDUCTASE_ACTIVITY_ACTING_ON_NAD_P_H_QUINONE_OR_SIMILAR_COMPOUND_AS_ACCEPTOR	-4.87537	-4.56371	-4.10307
GO_OXIDOREDUCTASE_ACTIVITY_ACTING_ON_THE_CH_CH_GROUP_OF_DONORS	-2.52719	-1.93373	-2.02231
GO_OXIDOREDUCTASE_ACTIVITY_ACTING_ON_THE_CH_OH_GROUP_OF_DONORS_NAD_OR_NADP_AS_ACCEPTOR	-2.63463	-2.96155	-2.40425
GO_OXIDOREDUCTASE_COMPLEX	-5.35504	-5.46206	-5.31666
GO_OXIDOREDUCTION_COENZYME_METABOLIC_PROCESS	-3.64732	-3.99306	-4.02481
GO_PCG_PROTEIN_COMPLEX	-3.16732	-2.59329	-3.26324
GO_PEPTIDE_METABOLIC_PROCESS	-11.4452	-10.2888	-11.9706
GO_PEPTIDYL_ASPARAGINE_MODIFICATION	-1.83958	-2.23492	-2.72726
GO_PEPTIDYL_LYSINE_MODIFICATION	-4.90222	-4.37755	-6.27682
GO_PEPTIDYL_PROLINE_MODIFICATION	-2.25451	-2.40856	-2.5429
GO_PEPTIDYL_SERINE_MODIFICATION	-2.24387	-2.30395	-1.87536
GO_PERINUCLEAR_REGION_OF_CYTOPLASM	-3.92397	-4.31154	-2.99456
GO_PHOSPHATASE_BINDING	-1.9085	-3.0662	-3.01431
GO_PHOSPHOPROTEIN_BINDING	-1.96222	-2.57735	-1.78635
GO_PIGMENT_BIOSYNTHETIC_PROCESS	-2.44556	-2.85491	-1.6739
GO_PIGMENT_GRANULE	-3.36366	-4.6383	-2.35637
GO_PML_BODY	-2.0657	-2.89347	-2.21558
GO_POLYSACCHARIDE_METABOLIC_PROCESS	-2.03037	-1.86617	-2.08151
GO_POLYSOME	-3.07598	-2.67672	-3.12138
GO_PORE_COMPLEX_ASSEMBLY	-1.60045	-2.00602	-2.43515
GO_POSITIVE_REGULATION_OF_APOPTOTIC_SIGNALING_PATHWAY	-3.43565	-3.57276	-3.07519
GO_POSITIVE_REGULATION_OF_ATPASE_ACTIVITY	-2.59763	-1.97427	-2.35404
GO_POSITIVE_REGULATION_OF_BINDING	-3.00184	-2.63939	-2.32156
GO_POSITIVE_REGULATION_OF_CANONICAL_WNT_SIGNALING_PATHWAY	-4.44977	-3.53836	-4.2514
GO_POSITIVE_REGULATION_OF_CATABOLIC_PROCESS	-5.69743	-5.01038	-4.55508
GO_POSITIVE_REGULATION_OF_CELL_CYCLE	-4.059	-4.65254	-4.22001
GO_POSITIVE_REGULATION_OF_CELL_CYCLE_ARREST	-1.93857	-3.39245	-2.90915
GO_POSITIVE_REGULATION_OF_CELL_CYCLE_G2_M_PHASE_TRANSITION	-1.6786	-2.0492	-1.9301
GO_POSITIVE_REGULATION_OF_CELL_CYCLE_PHASE_TRANSITION	-3.46362	-3.11692	-2.58687
GO_POSITIVE_REGULATION_OF_CELL_CYCLE_PROCESS	-3.59329	-4.33973	-3.54986
GO_POSITIVE_REGULATION_OF_CELL_DEATH	-3.76263	-5.35124	-2.60594
GO_POSITIVE_REGULATION_OF_CELL_DIVISION	-2.29854	-2.7055	-1.77889
GO_POSITIVE_REGULATION_OF_CELL_GROWTH	-2.14729	-2.5466	-1.68805
GO_POSITIVE_REGULATION_OF_CELLULAR_AMIDE_METABOLIC_PROCESS	-2.74428	-2.79502	-3.03082
GO_POSITIVE_REGULATION_OF_CELLULAR_COMPONENT_BIOGENESIS	-3.10014	-3.37374	-2.49107
GO_POSITIVE_REGULATION_OF_CELLULAR_PROTEIN_CATABOLIC_PROCESS	-5.15738	-4.72043	-5.78975
GO_POSITIVE_REGULATION_OF_CELLULAR_PROTEIN_LOCALIZATION	-4.94705	-5.26453	-4.19391
GO_POSITIVE_REGULATION_OF_CHROMATIN_MODIFICATION	-2.46886	-2.66659	-3.10181
GO_POSITIVE_REGULATION_OF_CHROMOSOME_ORGANIZATION	-3.6144	-3.99855	-4.65452
GO_POSITIVE_REGULATION_OF_CHROMOSOME_SEGREGATION	-2.88021	-1.99012	-2.74333
GO_POSITIVE_REGULATION_OF_CYTOPLASMIC_TRANSPORT	-3.63218	-4.0944	-2.81972
GO_POSITIVE_REGULATION_OF_DEFENSE_RESPONSE	-3.61266	-4.28832	-2.16638
GO_POSITIVE_REGULATION_OF_DNA_BINDING	-2.447	-2.08143	-2.62503
GO_POSITIVE_REGULATION_OF_DNA_BIOSYNTHETIC_PROCESS	-2.86015	-2.44364	-2.95851
GO_POSITIVE_REGULATION_OF_DNA_METABOLIC_PROCESS	-4.36167	-5.03947	-4.99772
GO_POSITIVE_REGULATION_OF_DNA_REPAIR	-2.37984	-2.21255	-3.38333
GO_POSITIVE_REGULATION_OF_DNA_REPLICATION	-2.92457	-3.26434	-3.17169
GO_POSITIVE_REGULATION_OF_ESTABLISHMENT_OF_PROTEIN_LOCALIZATION	-4.17834	-4.88382	-3.29047
GO_POSITIVE_REGULATION_OF_GENE_EXPRESSION_EPIGENETIC	-2.90213	-1.87312	-2.65239
GO_POSITIVE_REGULATION_OF_GROWTH	-2.20651	-2.8335	-2.00501
GO_POSITIVE_REGULATION_OF_INNATE_IMMUNE_RESPONSE	-4.09176	-4.36788	-3.43135
GO_POSITIVE_REGULATION_OF_INTRACELLULAR_PROTEIN_TRANSPORT	-3.35567	-3.82637	-3.05917
GO_POSITIVE_REGULATION_OF_INTRACELLULAR_TRANSPORT	-4.33755	-4.8865	-3.54528
GO_POSITIVE_REGULATION_OF_INTRINSIC_APOPTOTIC_SIGNALING_PATHWAY	-2.28957	-2.14427	-2.11071
GO_POSITIVE_REGULATION_OF_KINASE_ACTIVITY	-3.21332	-4.14258	-1.86001
GO_POSITIVE_REGULATION_OF_LIGASE_ACTIVITY	-5.62238	-5.25971	-5.94719
GO_POSITIVE_REGULATION_OF_MITOCHONDRIAL_OUTER_MEMBRANE_PERMEABILIZATION_INVOLVED_IN_APOPTOTIC_SIGNALING_PATHWAY	-2.26942	-2.97446	-2.37991
GO_POSITIVE_REGULATION_OF_MITOCHONDRION_ORGANIZATION	-3.73879	-4.075	-4.01567
GO_POSITIVE_REGULATION_OF_MITOTIC_CELL_CYCLE	-3.5598	-3.35899	-3.40467
GO_POSITIVE_REGULATION_OF_MITOTIC_NUCLEAR_DIVISION	-2.20707	-2.15454	-2.14762
GO_POSITIVE_REGULATION_OF_MRNA_PROCESSING	-1.8565	-1.72227	-2.07122
GO_POSITIVE_REGULATION_OF_MULTI_ORGANISM_PROCESS	-2.94592	-4.06814	-2.94801
GO_POSITIVE_REGULATION_OF_NUCLEAR_DIVISION	-2.35283	-1.90509	-1.77855
GO_POSITIVE_REGULATION_OF_ORGANELLE_ORGANIZATION	-5.90864	-6.30453	-5.66202
GO_POSITIVE_REGULATION_OF_PEPTIDASE_ACTIVITY	-2.89263	-4.00206	-2.00688
GO_POSITIVE_REGULATION_OF_PROTEASOMAL_PROTEIN_CATABOLIC_PROCESS	-3.2999	-2.2012	-3.05036
GO_POSITIVE_REGULATION_OF_PROTEIN_CATABOLIC_PROCESS	-5.34829	-4.88153	-5.32041
GO_POSITIVE_REGULATION_OF_PROTEIN_COMPLEX_ASSEMBLY	-3.09956	-3.65031	-3.54936
GO_POSITIVE_REGULATION_OF_PROTEIN_LOCALIZATION_TO_NUCLEUS	-2.53048	-3.40551	-2.2982
GO_POSITIVE_REGULATION_OF_PROTEIN_MODIFICATION_BY_SMALL_PROTEIN_CONJUGATION_OR_REMOVAL	-5.52673	-5.34887	-5.35586
GO_POSITIVE_REGULATION_OF_PROTEIN_SERINE_THREONINE_KINASE_ACTIVITY	-2.86421	-4.21546	-2.26848
GO_POSITIVE_REGULATION_OF_PROTEOLYSIS	-5.5508	-5.75447	-4.98423
GO_POSITIVE_REGULATION_OF_RESPONSE_TO_DNA_DAMAGE_STIMULUS	-2.08525	-2.46741	-3.03622
GO_POSITIVE_REGULATION_OF_RNA_SPLICING	-1.90516	-2.38353	-2.40336
GO_POSITIVE_REGULATION_OF_SUBSTRATE_ADHESION_DEPENDENT_CELL_SPREADING	-1.67167	-1.80187	-1.75105
GO_POSITIVE_REGULATION_OF_TELOMERE_MAINTENANCE	-2.37096	-3.04183	-3.32196
GO_POSITIVE_REGULATION_OF_TELOMERE_MAINTENANCE_VIA_TELOMERE_LENGTHENING	-2.39065	-2.32461	-2.92724
GO_POSITIVE_REGULATION_OF_TRANSFERASE_ACTIVITY	-5.63787	-6.04632	-4.48951
GO_POSITIVE_REGULATION_OF_TYPE_I_INTERFERON_PRODUCTION	-3.16768	-3.49866	-3.35454
GO_POSITIVE_REGULATION_OF_VIRAL_GENOME_REPLICATION	-2.20367	-2.96231	-2.62271
GO_POSITIVE_REGULATION_OF_VIRAL_PROCESS	-3.12213	-3.94327	-3.94961
GO_POSITIVE_REGULATION_OF_VIRAL_TRANSCRIPTION	-2.99151	-2.74787	-3.38848
GO_POSITIVE_REGULATION_OF_WNT_SIGNALING_PATHWAY	-4.65789	-4.0315	-3.66577
GO_POST_TRANSLATIONAL_PROTEIN_MODIFICATION	-1.77947	-1.71979	-1.67561
GO_POSTREPLICATION_REPAIR	-3.12965	-3.37399	-3.90307
GO_POSTTRANSCRIPTIONAL_REGULATION_OF_GENE_EXPRESSION	-7.44245	-6.70993	-8.65322
GO_PRE_MRNA_BINDING	-2.77673	-2.1469	-3.46646
GO_PRECATALYTIC_SPLICEOSOME	-3.94714	-3.38634	-4.13965
GO_PRERIBOSOME	-4.41517	-3.15505	-6.11043
GO_PRERIBOSOME_LARGE_SUBUNIT_PRECURSOR	-3.46665	-2.75856	-4.51508
GO_PRESPLICEOSOME	-3.00396	-1.97411	-3.76136
GO_PRODUCTION_OF_MOLECULAR_MEDIATOR_OF_IMMUNE_RESPONSE	-2.08522	-1.89809	-1.78682
GO_PROTEASOMAL_PROTEIN_CATABOLIC_PROCESS	-5.79415	-5.55233	-5.92445
GO_PROTEASOME_ACCESSORY_COMPLEX	-4.06159	-2.83992	-4.10537
GO_PROTEASOME_BINDING	-1.62794	-1.81832	-2.42405
GO_PROTEASOME_COMPLEX	-5.12672	-4.5536	-5.56613
GO_PROTEIN_ACETYLATION	-3.48668	-2.42174	-3.54781
GO_PROTEIN_ACYLATION	-3.80013	-2.43882	-3.61593
GO_PROTEIN_ALKYLATION	-2.12334	-2.06109	-2.78854
GO_PROTEIN_AUTOUBIQUITINATION	-3.18664	-2.61313	-2.03793
GO_PROTEIN_C_TERMINUS_BINDING	-3.53189	-4.52503	-2.4402
GO_PROTEIN_CATABOLIC_PROCESS	-6.12593	-5.35273	-5.40101
GO_PROTEIN_DEACETYLASE_ACTIVITY	-2.20709	-2.40043	-2.1417
GO_PROTEIN_DEPHOSPHORYLATION	-3.99899	-2.83582	-1.74936
GO_PROTEIN_DISULFIDE_OXIDOREDUCTASE_ACTIVITY	-2.01405	-1.8881	-1.87083
GO_PROTEIN_DNA_COMPLEX_SUBUNIT_ORGANIZATION	-3.33889	-2.91207	-4.76127
GO_PROTEIN_DOMAIN_SPECIFIC_BINDING	-4.52804	-4.82752	-3.01102
GO_PROTEIN_EXPORT_FROM_NUCLEUS	-2.46714	-2.19281	-2.84371
GO_PROTEIN_FOLDING	-5.2832	-5.22726	-6.52335
GO_PROTEIN_HETERODIMERIZATION_ACTIVITY	-2.3232	-3.18534	-1.8824
GO_PROTEIN_HOMODIMERIZATION_ACTIVITY	-3.14059	-5.20929	-3.35257
GO_PROTEIN_HOMOOLIGOMERIZATION	-2.43847	-2.34936	-2.41874
GO_PROTEIN_HOMOTETRAMERIZATION	-2.64954	-2.10781	-2.177
GO_PROTEIN_IMPORT	-4.46819	-4.41359	-4.47281
GO_PROTEIN_IMPORT_INTO_NUCLEUS_TRANSLOCATION	-2.32719	-2.32995	-2.43462
GO_PROTEIN_K11_LINKED_UBIQUITINATION	-3.01777	-3.06588	-3.16642
GO_PROTEIN_K48_LINKED_UBIQUITINATION	-2.28906	-2.3808	-2.09804
GO_PROTEIN_K63_LINKED_UBIQUITINATION	-3.37434	-3.27147	-3.02511
GO_PROTEIN_KINASE_COMPLEX	-2.88563	-2.09197	-2.11306
GO_PROTEIN_LOCALIZATION_TO_CHROMOSOME	-2.54017	-2.56578	-3.27969
GO_PROTEIN_LOCALIZATION_TO_ENDOPLASMIC_RETICULUM	-8.50549	-8.30619	-8.15789
GO_PROTEIN_LOCALIZATION_TO_MEMBRANE	-6.54028	-6.71564	-5.54777
GO_PROTEIN_LOCALIZATION_TO_MITOCHONDRION	-4.57141	-4.22109	-5.07922
GO_PROTEIN_LOCALIZATION_TO_NUCLEUS	-3.73412	-3.74734	-3.95411
GO_PROTEIN_LOCALIZATION_TO_ORGANELLE	-9.03735	-8.62715	-8.96201
GO_PROTEIN_METHYLTRANSFERASE_ACTIVITY	-1.64303	-2.10671	-2.93124
GO_PROTEIN_MONOUBIQUITINATION	-2.20237	-3.55332	-2.55677
GO_PROTEIN_N_LINKED_GLYCOSYLATION	-2.23579	-2.50919	-2.5239
GO_PROTEIN_N_TERMINUS_BINDING	-2.85622	-2.93396	-3.46096
GO_PROTEIN_OLIGOMERIZATION	-2.74775	-2.94159	-2.17713
GO_PROTEIN_PHOSPHATASE_2A_BINDING	-1.96117	-1.99713	-2.26123
GO_PROTEIN_PHOSPHATASE_BINDING	-2.17878	-3.46776	-2.67954
GO_PROTEIN_POLYUBIQUITINATION	-5.21101	-5.62071	-4.75903
GO_PROTEIN_REFOLDING	-1.75843	-2.13685	-2.40166
GO_PROTEIN_SERINE_THREONINE_KINASE_ACTIVITY	-3.85546	-3.87069	-2.69365
GO_PROTEIN_SERINE_THREONINE_PHOSPHATASE_ACTIVITY	-2.99949	-2.67138	-2.03999
GO_PROTEIN_STABILIZATION	-4.41495	-3.33587	-2.99401
GO_PROTEIN_SUMOYLATION	-4.2694	-3.93891	-5.28212
GO_PROTEIN_TARGETING	-9.00838	-8.83918	-8.13678
GO_PROTEIN_TARGETING_TO_MEMBRANE	-8.16925	-7.7421	-7.37587
GO_PROTEIN_TARGETING_TO_MITOCHONDRION	-4.16781	-3.77874	-5.02382
GO_PROTEIN_TRANSMEMBRANE_TRANSPORT	-3.6792	-2.934	-3.85863
GO_PROTEIN_TRANSPORTER_ACTIVITY	-4.55071	-3.98195	-4.36332
GO_PROTEIN_UBIQUITINATION	-5.75565	-5.64204	-4.88341
GO_PROTEIN_UBIQUITINATION_INVOLVED_IN_UBIQUITIN_DEPENDENT_PROTEIN_CATABOLIC_PROCESS	-3.48557	-2.92674	-2.70077
GO_PROTON_TRANSPORTING_ATP_SYNTHASE_COMPLEX	-3.8842	-3.34212	-3.2698
GO_PROTON_TRANSPORTING_TWO_SECTOR_ATPASE_COMPLEX	-3.66593	-3.31388	-2.28578
GO_PROTON_TRANSPORTING_TWO_SECTOR_ATPASE_COMPLEX_PROTON_TRANSPORTING_DOMAIN	-2.444	-2.08372	-2.25922
GO_PSEUDOURIDINE_SYNTHESIS	-3.33873	-2.82745	-2.74466
GO_PTERIDINE_CONTAINING_COMPOUND_BIOSYNTHETIC_PROCESS	-2.84022	-2.93839	-2.15363
GO_PTERIDINE_CONTAINING_COMPOUND_METABOLIC_PROCESS	-2.59479	-3.41919	-2.31001
GO_PURINE_CONTAINING_COMPOUND_BIOSYNTHETIC_PROCESS	-3.2987	-3.83352	-3.41296
GO_PURINE_CONTAINING_COMPOUND_METABOLIC_PROCESS	-6.30432	-6.65031	-6.53191
GO_PURINE_NTP_DEPENDENT_HELICASE_ACTIVITY	-4.47782	-2.79216	-5.36359
GO_PURINE_NUCLEOSIDE_BIOSYNTHETIC_PROCESS	-3.42744	-3.62036	-3.88235
GO_PURINE_NUCLEOSIDE_MONOPHOSPHATE_BIOSYNTHETIC_PROCESS	-3.72984	-4.34788	-4.01242
GO_PYRIMIDINE_CONTAINING_COMPOUND_BIOSYNTHETIC_PROCESS	-2.58331	-2.72709	-2.58629
GO_PYRIMIDINE_CONTAINING_COMPOUND_METABOLIC_PROCESS	-2.51321	-3.24206	-2.16202
GO_PYRIMIDINE_DEOXYRIBONUCLEOTIDE_METABOLIC_PROCESS	-2.51805	-2.48317	-2.32505
GO_PYRIMIDINE_NUCLEOSIDE_BIOSYNTHETIC_PROCESS	-2.16598	-2.22157	-2.2761
GO_PYRIMIDINE_NUCLEOSIDE_METABOLIC_PROCESS	-1.95822	-2.65636	-1.85259
GO_PYRIMIDINE_NUCLEOSIDE_TRIPHOSPHATE_BIOSYNTHETIC_PROCESS	-1.71514	-2.12057	-2.36738
GO_PYRIMIDINE_NUCLEOSIDE_TRIPHOSPHATE_METABOLIC_PROCESS	-1.8473	-2.51423	-2.56888
GO_PYRIMIDINE_NUCLEOTIDE_BIOSYNTHETIC_PROCESS	-2.43421	-2.60951	-3.00081
GO_PYRIMIDINE_NUCLEOTIDE_METABOLIC_PROCESS	-2.71268	-3.16006	-3.02198
GO_PYRIMIDINE_RIBONUCLEOTIDE_METABOLIC_PROCESS	-1.61726	-1.77441	-2.11407
GO_PYRUVATE_METABOLIC_PROCESS	-2.4298	-2.88362	-2.88641
GO_RAN_GTPASE_BINDING	-3.42029	-3.81652	-3.20441
GO_RECEPTOR_SIGNALING_PROTEIN_ACTIVITY	-2.6852	-2.63229	-1.82317
GO_REGULATION_OF_ALTERNATIVE_MRNA_SPLICING_VIA_SPLICEOSOME	-2.71109	-2.38678	-2.65024
GO_REGULATION_OF_APOPTOTIC_SIGNALING_PATHWAY	-3.54737	-4.73697	-3.69299
GO_REGULATION_OF_ATPASE_ACTIVITY	-2.46203	-2.32648	-2.6538
GO_REGULATION_OF_AUTOPHAGY	-3.18752	-3.91087	-2.14221
GO_REGULATION_OF_BINDING	-4.1792	-3.97794	-2.95022
GO_REGULATION_OF_CANONICAL_WNT_SIGNALING_PATHWAY	-4.21794	-3.51241	-3.30244
GO_REGULATION_OF_CATABOLIC_PROCESS	-6.96005	-6.73188	-5.84648
GO_REGULATION_OF_CELL_CYCLE_ARREST	-2.3254	-3.46792	-3.34434
GO_REGULATION_OF_CELL_CYCLE_G1_S_PHASE_TRANSITION	-3.23641	-4.024	-3.50863
GO_REGULATION_OF_CELL_CYCLE_G2_M_PHASE_TRANSITION	-1.8523	-3.27992	-3.0606
GO_REGULATION_OF_CELL_CYCLE_PHASE_TRANSITION	-6.05213	-6.50329	-7.19872
GO_REGULATION_OF_CELL_CYCLE_PROCESS	-6.50006	-6.50242	-7.65055
GO_REGULATION_OF_CELL_DIVISION	-3.06184	-3.06669	-3.98182
GO_REGULATION_OF_CELL_GROWTH	-3.26398	-3.32986	-2.52064
GO_REGULATION_OF_CELLULAR_AMIDE_METABOLIC_PROCESS	-5.48116	-4.89659	-6.21547
GO_REGULATION_OF_CELLULAR_AMINE_METABOLIC_PROCESS	-4.23979	-3.26455	-4.21387
GO_REGULATION_OF_CELLULAR_AMINO_ACID_METABOLIC_PROCESS	-4.65011	-3.6518	-4.61676
GO_REGULATION_OF_CELLULAR_COMPONENT_BIOGENESIS	-3.97817	-4.26769	-3.69475
GO_REGULATION_OF_CELLULAR_KETONE_METABOLIC_PROCESS	-3.37551	-3.17695	-3.89589
GO_REGULATION_OF_CELLULAR_PROTEIN_CATABOLIC_PROCESS	-5.88011	-5.21396	-6.61273
GO_REGULATION_OF_CELLULAR_PROTEIN_LOCALIZATION	-5.31572	-5.85273	-4.43609
GO_REGULATION_OF_CELLULAR_RESPONSE_TO_HEAT	-3.18377	-3.15123	-4.77022
GO_REGULATION_OF_CELLULAR_RESPONSE_TO_STRESS	-6.40139	-6.99862	-5.40571
GO_REGULATION_OF_CHROMATIN_ORGANIZATION	-3.57468	-3.22547	-3.34432
GO_REGULATION_OF_CHROMOSOME_ORGANIZATION	-5.2701	-5.19428	-5.80106
GO_REGULATION_OF_CHROMOSOME_SEGREGATION	-3.25973	-2.59188	-3.34959
GO_REGULATION_OF_CYCLIN_DEPENDENT_PROTEIN_KINASE_ACTIVITY	-2.39605	-2.36731	-2.87673
GO_REGULATION_OF_CYSTEINE_TYPE_ENDOPEPTIDASE_ACTIVITY	-3.0701	-4.78887	-2.32437
GO_REGULATION_OF_CYTOKINESIS	-2.10061	-1.76374	-2.32155
GO_REGULATION_OF_CYTOPLASMIC_TRANSPORT	-4.03485	-4.51985	-3.51168
GO_REGULATION_OF_CYTOSKELETON_ORGANIZATION	-4.20282	-3.58115	-4.25725
GO_REGULATION_OF_DEFENSE_RESPONSE_TO_VIRUS_BY_VIRUS	-2.81557	-3.37077	-1.96888
GO_REGULATION_OF_DNA_BINDING	-2.37352	-1.83102	-3.08527
GO_REGULATION_OF_DNA_BIOSYNTHETIC_PROCESS	-2.8331	-2.86338	-3.97634
GO_REGULATION_OF_DNA_DEPENDENT_DNA_REPLICATION	-2.54324	-2.7564	-3.81548
GO_REGULATION_OF_DNA_METABOLIC_PROCESS	-5.38521	-5.92659	-6.68256
GO_REGULATION_OF_DNA_RECOMBINATION	-1.82682	-3.05336	-2.78519
GO_REGULATION_OF_DNA_REPAIR	-2.94919	-3.45076	-4.22272
GO_REGULATION_OF_DNA_REPLICATION	-4.04277	-4.56686	-5.39308
GO_REGULATION_OF_DNA_TEMPLATED_TRANSCRIPTION_ELONGATION	-2.00127	-1.78694	-2.75961
GO_REGULATION_OF_DOUBLE_STRAND_BREAK_REPAIR	-1.82203	-3.18477	-2.47606
GO_REGULATION_OF_EARLY_ENDOSOME_TO_LATE_ENDOSOME_TRANSPORT	-2.44308	-2.22091	-2.01434
GO_REGULATION_OF_ESTABLISHMENT_OF_PLANAR_POLARITY	-5.36257	-4.86513	-4.16285
GO_REGULATION_OF_ESTABLISHMENT_OF_PROTEIN_LOCALIZATION_TO_MITOCHONDRION	-3.55629	-3.95779	-3.81694
GO_REGULATION_OF_GENE_EXPRESSION_EPIGENETIC	-3.57206	-2.58899	-4.38378
GO_REGULATION_OF_GLUCOSE_TRANSPORT	-2.89459	-2.47155	-2.78905
GO_REGULATION_OF_GROWTH	-3.9367	-3.82247	-2.70347
GO_REGULATION_OF_HISTONE_H3_K4_METHYLATION	-2.25726	-2.02449	-2.4406
GO_REGULATION_OF_HISTONE_METHYLATION	-2.28019	-2.04613	-2.65913
GO_REGULATION_OF_INNATE_IMMUNE_RESPONSE	-3.58221	-4.75376	-3.10784
GO_REGULATION_OF_INTRACELLULAR_PROTEIN_TRANSPORT	-3.54369	-4.05386	-3.77525
GO_REGULATION_OF_INTRACELLULAR_STEROID_HORMONE_RECEPTOR_SIGNALING_PATHWAY	-3.15885	-2.271	-1.99459
GO_REGULATION_OF_INTRACELLULAR_TRANSPORT	-4.45233	-4.96983	-4.02936
GO_REGULATION_OF_INTRINSIC_APOPTOTIC_SIGNALING_PATHWAY	-2.94806	-3.57404	-3.09431
GO_REGULATION_OF_KINASE_ACTIVITY	-4.34538	-4.91284	-3.23264
GO_REGULATION_OF_LIGASE_ACTIVITY	-5.56705	-5.41991	-6.14227
GO_REGULATION_OF_MAP_KINASE_ACTIVITY	-2.48652	-3.94487	-1.90365
GO_REGULATION_OF_MEMBRANE_PERMEABILITY	-2.2459	-3.24832	-2.60134
GO_REGULATION_OF_MICROTUBULE_BASED_PROCESS	-3.42073	-3.10988	-4.66318
GO_REGULATION_OF_MICROTUBULE_POLYMERIZATION_OR_DEPOLYMERIZATION	-3.4304	-2.91215	-4.60681
GO_REGULATION_OF_MITOCHONDRIAL_OUTER_MEMBRANE_PERMEABILIZATION_INVOLVED_IN_APOPTOTIC_SIGNALING_PATHWAY	-2.2154	-3.38845	-2.59672
GO_REGULATION_OF_MITOCHONDRION_ORGANIZATION	-4.69871	-4.6009	-4.56381
GO_REGULATION_OF_MITOPHAGY	-2.41779	-2.65917	-3.57219
GO_REGULATION_OF_MITOTIC_CELL_CYCLE	-6.06578	-6.49278	-7.40301
GO_REGULATION_OF_MRNA_METABOLIC_PROCESS	-3.62311	-2.98292	-5.48032
GO_REGULATION_OF_MRNA_SPLICING_VIA_SPLICEOSOME	-3.42676	-3.27745	-4.45431
GO_REGULATION_OF_MULTI_ORGANISM_PROCESS	-3.77832	-5.90368	-2.62567
GO_REGULATION_OF_NUCLEAR_DIVISION	-2.48211	-2.57588	-3.65848
GO_REGULATION_OF_NUCLEOCYTOPLASMIC_TRANSPORT	-2.40247	-3.32246	-2.23324
GO_REGULATION_OF_ORGAN_MORPHOGENESIS	-4.19424	-4.85824	-2.98475
GO_REGULATION_OF_OXIDATIVE_STRESS_INDUCED_CELL_DEATH	-2.22663	-2.51155	-1.96204
GO_REGULATION_OF_OXIDATIVE_STRESS_INDUCED_INTRINSIC_APOPTOTIC_SIGNALING_PATHWAY	-2.03096	-2.03759	-1.7474
GO_REGULATION_OF_PROTEASOMAL_PROTEIN_CATABOLIC_PROCESS	-4.50967	-3.57879	-4.8123
GO_REGULATION_OF_PROTEASOMAL_UBIQUITIN_DEPENDENT_PROTEIN_CATABOLIC_PROCESS	-3.77044	-3.42154	-4.34555
GO_REGULATION_OF_PROTEIN_ACETYLATION	-2.97322	-2.28335	-2.86119
GO_REGULATION_OF_PROTEIN_BINDING	-3.17533	-3.76477	-1.81535
GO_REGULATION_OF_PROTEIN_CATABOLIC_PROCESS	-5.95716	-5.81688	-6.42866
GO_REGULATION_OF_PROTEIN_COMPLEX_ASSEMBLY	-3.74783	-4.16301	-3.98371
GO_REGULATION_OF_PROTEIN_COMPLEX_DISASSEMBLY	-3.36598	-3.10673	-4.33766
GO_REGULATION_OF_PROTEIN_IMPORT	-1.93759	-2.98123	-1.8963
GO_REGULATION_OF_PROTEIN_INSERTION_INTO_MITOCHONDRIAL_MEMBRANE_INVOLVED_IN_APOPTOTIC_SIGNALING_PATHWAY	-1.84474	-2.76386	-2.50456
GO_REGULATION_OF_PROTEIN_LOCALIZATION_TO_NUCLEUS	-2.59162	-3.69199	-2.68374
GO_REGULATION_OF_PROTEIN_MODIFICATION_BY_SMALL_PROTEIN_CONJUGATION_OR_REMOVAL	-5.79164	-5.91126	-5.44937
GO_REGULATION_OF_PROTEIN_PHOSPHATASE_TYPE_2A_ACTIVITY	-2.76052	-1.90788	-2.17485
GO_REGULATION_OF_PROTEIN_POLYMERIZATION	-2.31802	-2.55052	-2.28113
GO_REGULATION_OF_PROTEIN_SERINE_THREONINE_KINASE_ACTIVITY	-4.05868	-4.91441	-3.34524
GO_REGULATION_OF_PROTEIN_STABILITY	-5.06068	-3.95995	-4.07484
GO_REGULATION_OF_PROTEIN_TARGETING	-3.40437	-4.1795	-3.34136
GO_REGULATION_OF_PROTEIN_TARGETING_TO_MITOCHONDRION	-3.07674	-2.95736	-2.95235
GO_REGULATION_OF_PROTEIN_UBIQUITINATION_INVOLVED_IN_UBIQUITIN_DEPENDENT_PROTEIN_CATABOLIC_PROCESS	-5.30227	-4.45073	-5.58154
GO_REGULATION_OF_PROTEOLYSIS	-5.26623	-5.96803	-4.84047
GO_REGULATION_OF_RELEASE_OF_CYTOCHROME_C_FROM_MITOCHONDRIA	-2.15633	-2.47942	-1.67017
GO_REGULATION_OF_RESPONSE_TO_DNA_DAMAGE_STIMULUS	-3.58248	-3.813	-4.18588
GO_REGULATION_OF_RESPONSE_TO_EXTRACELLULAR_STIMULUS	-3.46423	-3.83301	-2.24608
GO_REGULATION_OF_RESPONSE_TO_OXIDATIVE_STRESS	-1.8403	-2.13271	-1.86028
GO_REGULATION_OF_RNA_SPLICING	-3.62737	-3.28272	-4.45047
GO_REGULATION_OF_RNA_STABILITY	-5.43736	-5.04981	-6.3055
GO_REGULATION_OF_SEQUENCE_SPECIFIC_DNA_BINDING_TRANSCRIPTION_FACTOR_ACTIVITY	-2.68431	-3.76674	-2.14581
GO_REGULATION_OF_SIGNAL_TRANSDUCTION_BY_P53_CLASS_MEDIATOR	-3.06629	-3.57916	-4.47422
GO_REGULATION_OF_SISTER_CHROMATID_SEGREGATION	-2.961	-2.40753	-3.10996
GO_REGULATION_OF_SUBSTRATE_ADHESION_DEPENDENT_CELL_SPREADING	-2.10222	-2.16659	-2.0465
GO_REGULATION_OF_SYMBIOSIS_ENCOMPASSING_MUTUALISM_THROUGH_PARASITISM	-2.56952	-5.22159	-2.54577
GO_REGULATION_OF_TELOMERASE_RNA_LOCALIZATION_TO_CAJAL_BODY	-4.00577	-3.65322	-3.39287
GO_REGULATION_OF_TELOMERE_MAINTENANCE	-2.96345	-3.65172	-4.34713
GO_REGULATION_OF_TELOMERE_MAINTENANCE_VIA_TELOMERE_LENGTHENING	-2.85982	-3.14098	-4.02057
GO_REGULATION_OF_TRANSCRIPTION_FACTOR_IMPORT_INTO_NUCLEUS	-1.7234	-2.59059	-1.7368
GO_REGULATION_OF_TRANSCRIPTION_FROM_RNA_POLYMERASE_I_PROMOTER	-2.75301	-3.0292	-2.79987
GO_REGULATION_OF_TRANSCRIPTION_INVOLVED_IN_G1_S_TRANSITION_OF_MITOTIC_CELL_CYCLE	-2.92829	-3.06419	-3.57961
GO_REGULATION_OF_TRANSLATION_IN_RESPONSE_TO_STRESS	-2.24624	-2.42332	-1.81144
GO_REGULATION_OF_TRANSLATIONAL_ELONGATION	-2.94877	-2.10751	-3.44477
GO_REGULATION_OF_TRANSLATIONAL_FIDELITY	-2.3583	-1.99263	-3.24134
GO_REGULATION_OF_TRANSLATIONAL_INITIATION	-4.17346	-3.57842	-4.50204
GO_REGULATION_OF_TYPE_I_INTERFERON_PRODUCTION	-2.8628	-4.24224	-3.57978
GO_REGULATION_OF_VACUOLAR_TRANSPORT	-3.06509	-2.58709	-2.07749
GO_REGULATION_OF_VIRAL_TRANSCRIPTION	-2.70653	-2.46328	-2.94986
GO_REGULATION_OF_WNT_SIGNALING_PATHWAY	-4.60436	-4.59269	-3.11994
GO_RELEASE_OF_CYTOCHROME_C_FROM_MITOCHONDRIA	-2.65194	-2.83671	-1.89317
GO_REPLICATION_FORK	-4.39389	-3.94136	-5.655
GO_REPLISOME	-2.7032	-2.85523	-4.02526
GO_REPRESSING_TRANSCRIPTION_FACTOR_BINDING	-2.93969	-3.43542	-2.62757
GO_RESPIRATORY_CHAIN	-6.44511	-6.40852	-6.24416
GO_RESPONSE_TO_DRUG	-3.40109	-3.77767	-2.61577
GO_RESPONSE_TO_ENDOPLASMIC_RETICULUM_STRESS	-2.60278	-4.45467	-4.30324
GO_RESPONSE_TO_EXTRACELLULAR_STIMULUS	-2.47289	-4.1659	-1.74051
GO_RESPONSE_TO_FIBROBLAST_GROWTH_FACTOR	-2.2069	-2.59544	-2.22827
GO_RESPONSE_TO_GAMMA_RADIATION	-2.08315	-3.03733	-2.26392
GO_RESPONSE_TO_GROWTH_FACTOR	-3.34815	-3.39086	-2.0573
GO_RESPONSE_TO_HYDROGEN_PEROXIDE	-2.61922	-3.29422	-1.70441
GO_RESPONSE_TO_INTERLEUKIN_4	-2.43953	-2.23958	-1.92985
GO_RESPONSE_TO_IONIZING_RADIATION	-2.90837	-4.33102	-3.99331
GO_RESPONSE_TO_LIGHT_STIMULUS	-3.55643	-2.8393	-2.5974
GO_RESPONSE_TO_NITROGEN_COMPOUND	-3.85052	-4.82501	-2.08119
GO_RESPONSE_TO_OXIDATIVE_STRESS	-3.87578	-5.11286	-3.15183
GO_RESPONSE_TO_OXYGEN_LEVELS	-2.30838	-2.88186	-1.79202
GO_RESPONSE_TO_PEPTIDE	-3.13709	-3.64678	-1.69422
GO_RESPONSE_TO_RADIATION	-4.45334	-4.39684	-4.24609
GO_RESPONSE_TO_REACTIVE_OXYGEN_SPECIES	-3.06972	-4.13239	-2.1609
GO_RESPONSE_TO_TOPOLOGICALLY_INCORRECT_PROTEIN	-2.27235	-3.57456	-3.41287
GO_RESPONSE_TO_TUMOR_NECROSIS_FACTOR	-3.60765	-3.36359	-3.0247
GO_RESPONSE_TO_UV	-3.2426	-3.3721	-3.38101
GO_RETROGRADE_TRANSPORT_ENDOSOME_TO_GOLGI	-2.13207	-2.40939	-2.14539
GO_RETROGRADE_VESICLE_MEDIATED_TRANSPORT_GOLGI_TO_ER	-2.54943	-2.99928	-3.28874
GO_RHYTHMIC_PROCESS	-4.23577	-2.89909	-1.85221
GO_RIBONUCLEASE_ACTIVITY	-3.69355	-2.73222	-3.87272
GO_RIBONUCLEOPROTEIN_COMPLEX	-14.2755	-11.3293	-15.3995
GO_RIBONUCLEOPROTEIN_COMPLEX_BINDING	-4.73219	-3.82098	-5.39181
GO_RIBONUCLEOPROTEIN_COMPLEX_BIOGENESIS	-12.3456	-9.74956	-14.2174
GO_RIBONUCLEOPROTEIN_COMPLEX_LOCALIZATION	-4.96536	-4.21972	-6.55369
GO_RIBONUCLEOPROTEIN_COMPLEX_SUBUNIT_ORGANIZATION	-7.40189	-6.01499	-9.15735
GO_RIBONUCLEOPROTEIN_GRANULE	-4.6586	-3.18729	-3.70175
GO_RIBONUCLEOSIDE_DIPHOSPHATE_METABOLIC_PROCESS	-2.06494	-2.55501	-2.45998
GO_RIBONUCLEOSIDE_TRIPHOSPHATE_BIOSYNTHETIC_PROCESS	-2.91535	-3.24055	-3.64573
GO_RIBOSOMAL_LARGE_SUBUNIT_ASSEMBLY	-3.71001	-3.27241	-3.98279
GO_RIBOSOMAL_LARGE_SUBUNIT_BIOGENESIS	-4.41171	-3.75104	-5.60977
GO_RIBOSOMAL_SMALL_SUBUNIT_ASSEMBLY	-3.42727	-3.43358	-3.07911
GO_RIBOSOMAL_SMALL_SUBUNIT_BIOGENESIS	-4.73846	-4.19257	-5.30444
GO_RIBOSOMAL_SUBUNIT	-9.87917	-9.34806	-10.0759
GO_RIBOSOME	-10.6266	-9.6901	-10.7221
GO_RIBOSOME_ASSEMBLY	-5.06978	-4.6998	-5.75041
GO_RIBOSOME_BINDING	-3.26102	-1.92177	-3.26529
GO_RIBOSOME_BIOGENESIS	-11.392	-9.05295	-12.6349
GO_RNA_3_END_PROCESSING	-5.47678	-3.07006	-6.16934
GO_RNA_CAPPING	-3.85181	-3.39925	-4.06087
GO_RNA_CATABOLIC_PROCESS	-9.13775	-7.49519	-8.92708
GO_RNA_DEPENDENT_DNA_BIOSYNTHETIC_PROCESS	-1.91485	-2.02149	-2.75378
GO_RNA_HELICASE_ACTIVITY	-3.38011	-2.02147	-4.50628
GO_RNA_LOCALIZATION	-5.43197	-5.1289	-7.26088
GO_RNA_METHYLATION	-2.78885	-2.14099	-3.82124
GO_RNA_METHYLTRANSFERASE_ACTIVITY	-2.24643	-2.02703	-3.37109
GO_RNA_MODIFICATION	-4.25427	-3.82044	-5.56524
GO_RNA_PHOSPHODIESTER_BOND_HYDROLYSIS	-4.7157	-3.20967	-4.66303
GO_RNA_PHOSPHODIESTER_BOND_HYDROLYSIS_ENDONUCLEOLYTIC	-3.41898	-2.71401	-3.9964
GO_RNA_PHOSPHODIESTER_BOND_HYDROLYSIS_EXONUCLEOLYTIC	-2.91651	-1.92893	-2.4787
GO_RNA_POLYMERASE_ACTIVITY	-3.96693	-3.60303	-4.51746
GO_RNA_POLYMERASE_COMPLEX	-4.17711	-4.12096	-5.43163
GO_RNA_POLYMERASE_II_DISTAL_ENHANCER_SEQUENCE_SPECIFIC_DNA_BINDING	-2.54437	-3.33629	-2.71033
GO_RNA_POLYMERASE_II_REPRESSING_TRANSCRIPTION_FACTOR_BINDING	-1.60481	-2.11748	-1.81777
GO_RNA_POLYMERASE_II_TRANSCRIPTION_COFACTOR_ACTIVITY	-2.33987	-1.91661	-1.86149
GO_RNA_POLYMERASE_II_TRANSCRIPTION_FACTOR_COMPLEX	-3.23308	-2.86908	-3.36117
GO_RNA_SPLICING	-9.15805	-6.64708	-11.6748
GO_RNA_SPLICING_VIA_TRANSESTERIFICATION_REACTIONS	-9.0109	-6.49551	-11.2658
GO_RNA_STABILIZATION	-1.88035	-1.88683	-3.11281
GO_RRNA_BINDING	-4.75452	-4.61491	-5.39005
GO_RRNA_CATABOLIC_PROCESS	-1.90312	-1.80775	-2.45896
GO_RRNA_METABOLIC_PROCESS	-10.5995	-8.82732	-11.8818
GO_RRNA_MODIFICATION	-3.4544	-2.28926	-3.12938
GO_RUFFLE	-2.29573	-2.55273	-1.8643
GO_RUFFLE_MEMBRANE	-2.72189	-2.23792	-1.75844
GO_S_ADENOSYLMETHIONINE_DEPENDENT_METHYLTRANSFERASE_ACTIVITY	-2.54526	-2.8248	-3.84579
GO_SERINE_FAMILY_AMINO_ACID_METABOLIC_PROCESS	-2.16623	-2.72127	-2.87397
GO_SEX_CHROMOSOME	-2.23349	-2.43031	-3.64579
GO_SIGNAL_SEQUENCE_BINDING	-2.6986	-2.30059	-2.34427
GO_SIGNAL_TRANSDUCTION_BY_P53_CLASS_MEDIATOR	-2.462	-2.93566	-3.17363
GO_SIGNAL_TRANSDUCTION_BY_PROTEIN_PHOSPHORYLATION	-3.00062	-3.4599	-2.8567
GO_SIGNAL_TRANSDUCTION_IN_RESPONSE_TO_DNA_DAMAGE	-2.68499	-3.3272	-3.64295
GO_SINGLE_STRANDED_DNA_BINDING	-3.22884	-4.72339	-6.28333
GO_SINGLE_STRANDED_RNA_BINDING	-3.93967	-2.17756	-3.06243
GO_SISTER_CHROMATID_COHESION	-3.99667	-3.74883	-6.5292
GO_SISTER_CHROMATID_SEGREGATION	-4.2269	-4.29588	-7.26524
GO_SMALL_GTPASE_MEDIATED_SIGNAL_TRANSDUCTION	-3.25246	-4.68494	-1.95057
GO_SMALL_MOLECULE_BIOSYNTHETIC_PROCESS	-3.57798	-4.80146	-3.91596
GO_SMALL_MOLECULE_CATABOLIC_PROCESS	-3.59331	-4.00554	-2.58439
GO_SMALL_NUCLEAR_RIBONUCLEOPROTEIN_COMPLEX	-5.55544	-3.74737	-6.00506
GO_SMALL_NUCLEOLAR_RIBONUCLEOPROTEIN_COMPLEX	-3.47514	-2.97139	-3.56659
GO_SMALL_RIBOSOMAL_SUBUNIT	-6.87692	-5.90368	-6.40516
GO_SMALL_SUBUNIT_PROCESSOME	-2.87828	-1.89527	-4.11837
GO_SMN_SM_PROTEIN_COMPLEX	-4.0143	-3.19899	-3.78518
GO_SNORNA_BINDING	-3.62818	-2.29823	-3.49491
GO_SNRNA_BINDING	-3.58999	-2.65246	-3.30228
GO_SNRNA_METABOLIC_PROCESS	-3.42462	-3.23916	-4.52651
GO_SNRNA_PROCESSING	-2.23914	-2.53354	-3.1289
GO_SOMATIC_CELL_DNA_RECOMBINATION	-2.66632	-2.24743	-3.27972
GO_SOMATIC_DIVERSIFICATION_OF_IMMUNE_RECEPTORS	-2.94002	-2.83512	-3.50562
GO_SOMATIC_DIVERSIFICATION_OF_IMMUNOGLOBULINS	-3.03758	-2.91919	-3.63468
GO_SOMATIC_RECOMBINATION_OF_IMMUNOGLOBULIN_GENE_SEGMENTS	-2.7125	-2.4577	-3.35236
GO_SPINDLE	-4.27736	-4.53111	-6.07507
GO_SPINDLE_ASSEMBLY	-2.66996	-2.86135	-3.67249
GO_SPINDLE_CHECKPOINT	-2.1406	-1.98726	-2.91684
GO_SPINDLE_LOCALIZATION	-1.81013	-2.12252	-2.18938
GO_SPINDLE_MICROTUBULE	-3.27784	-3.06429	-3.50641
GO_SPINDLE_POLE	-2.96024	-2.67848	-4.50901
GO_SPLICEOSOMAL_COMPLEX	-7.09589	-4.78393	-8.89813
GO_SPLICEOSOMAL_COMPLEX_ASSEMBLY	-3.33464	-2.20772	-4.59752
GO_SPLICEOSOMAL_SNRNP_ASSEMBLY	-4.93157	-4.07848	-5.50405
GO_SPLICEOSOMAL_TRI_SNRNP_COMPLEX	-3.80696	-3.40663	-4.85471
GO_STEROID_HORMONE_RECEPTOR_BINDING	-2.56769	-2.16062	-1.87721
GO_STRAND_DISPLACEMENT	-1.55412	-2.3965	-3.58094
GO_STRUCTURAL_CONSTITUENT_OF_RIBOSOME	-9.94126	-9.1045	-9.71226
GO_STRUCTURAL_MOLECULE_ACTIVITY	-6.91728	-6.53913	-6.77058
GO_STRUCTURE_SPECIFIC_DNA_BINDING	-3.57511	-4.08644	-4.51929
GO_SUBSTANTIA_NIGRA_DEVELOPMENT	-3.01743	-2.30184	-2.12125
GO_SULFUR_COMPOUND_BIOSYNTHETIC_PROCESS	-3.59812	-3.22364	-1.87293
GO_SULFUR_COMPOUND_METABOLIC_PROCESS	-4.18672	-4.00856	-2.23756
GO_SWI_SNF_SUPERFAMILY_TYPE_COMPLEX	-2.84215	-2.90958	-3.63864
GO_T_CELL_HOMEOSTASIS	-1.67099	-2.04093	-1.75598
GO_T_CELL_RECEPTOR_SIGNALING_PATHWAY	-5.57606	-4.83105	-3.76295
GO_TELOMERASE_HOLOENZYME_COMPLEX	-2.99881	-2.95774	-3.06728
GO_TELOMERE_MAINTENANCE_VIA_RECOMBINATION	-3.64629	-3.82965	-4.58047
GO_TELOMERE_MAINTENANCE_VIA_TELOMERASE	-1.81532	-1.8239	-2.76449
GO_TELOMERE_MAINTENANCE_VIA_TELOMERE_LENGTHENING	-2.40008	-2.32381	-3.60155
GO_TELOMERE_ORGANIZATION	-3.3599	-3.4036	-4.73914
GO_TERMINATION_OF_RNA_POLYMERASE_II_TRANSCRIPTION	-4.71548	-2.84393	-5.19174
GO_TETRAHYDROFOLATE_METABOLIC_PROCESS	-1.76589	-2.61929	-2.37943
GO_TETRAPYRROLE_BIOSYNTHETIC_PROCESS	-1.99849	-1.85303	-1.8115
GO_THIOESTER_BIOSYNTHETIC_PROCESS	-2.39567	-2.88886	-2.70942
GO_THIOESTER_METABOLIC_PROCESS	-2.44124	-3.02915	-3.05041
GO_THREONINE_TYPE_PEPTIDASE_ACTIVITY	-3.40753	-3.45649	-3.13473
GO_TRANSCRIPTION_COACTIVATOR_ACTIVITY	-3.81541	-3.73147	-3.84685
GO_TRANSCRIPTION_COREPRESSOR_ACTIVITY	-3.08568	-2.65741	-2.97227
GO_TRANSCRIPTION_COUPLED_NUCLEOTIDE_EXCISION_REPAIR	-4.98964	-4.96961	-5.85247
GO_TRANSCRIPTION_ELONGATION_FROM_RNA_POLYMERASE_II_PROMOTER	-3.52001	-3.27343	-4.30849
GO_TRANSCRIPTION_FACTOR_ACTIVITY_PROTEIN_BINDING	-4.87435	-4.56969	-4.91911
GO_TRANSCRIPTION_FACTOR_ACTIVITY_RNA_POLYMERASE_II_TRANSCRIPTION_FACTOR_BINDING	-2.25344	-1.99925	-1.73627
GO_TRANSCRIPTION_FACTOR_BINDING	-5.5406	-5.30577	-4.79318
GO_TRANSCRIPTION_FACTOR_COMPLEX	-4.2732	-3.81288	-3.62075
GO_TRANSCRIPTION_FROM_RNA_POLYMERASE_I_PROMOTER	-3.49141	-2.9891	-4.31198
GO_TRANSCRIPTION_FROM_RNA_POLYMERASE_II_PROMOTER	-5.42067	-4.43339	-5.6932
GO_TRANSCRIPTION_FROM_RNA_POLYMERASE_III_PROMOTER	-3.3349	-1.83486	-3.76817
GO_TRANSCRIPTION_INITIATION_FROM_RNA_POLYMERASE_II_PROMOTER	-3.87845	-3.11236	-2.92623
GO_TRANSCRIPTIONAL_REPRESSOR_COMPLEX	-2.29626	-2.26016	-2.4746
GO_TRANSFERASE_ACTIVITY_TRANSFERRING_ACYL_GROUPS	-3.01244	-3.26991	-3.67007
GO_TRANSFERASE_ACTIVITY_TRANSFERRING_ACYL_GROUPS_OTHER_THAN_AMINO_ACYL_GROUPS	-3.33553	-3.39545	-3.7398
GO_TRANSFERASE_ACTIVITY_TRANSFERRING_ONE_CARBON_GROUPS	-3.31786	-3.40967	-4.92453
GO_TRANSFERASE_COMPLEX	-7.48995	-7.41552	-8.22215
GO_TRANSFERASE_COMPLEX_TRANSFERRING_PHOSPHORUS_CONTAINING_GROUPS	-4.71781	-4.70678	-4.97181
GO_TRANSLATION_ELONGATION_FACTOR_ACTIVITY	-3.00496	-2.51482	-3.574
GO_TRANSLATION_FACTOR_ACTIVITY_RNA_BINDING	-5.38102	-3.98021	-6.37516
GO_TRANSLATION_INITIATION_FACTOR_ACTIVITY	-4.48845	-3.55655	-5.28283
GO_TRANSLATION_INITIATION_FACTOR_BINDING	-2.85473	-2.87484	-3.24446
GO_TRANSLATION_PREINITIATION_COMPLEX	-2.61791	-2.34691	-3.55312
GO_TRANSLATIONAL_ELONGATION	-6.83418	-5.81791	-7.9666
GO_TRANSLATIONAL_INITIATION	-10.0603	-8.92586	-9.93076
GO_TRANSLATIONAL_TERMINATION	-6.48678	-5.8317	-7.20491
GO_TRANSLESION_SYNTHESIS	-2.53519	-3.5192	-3.05068
GO_TRICARBOXYLIC_ACID_METABOLIC_PROCESS	-3.67587	-3.96992	-3.51279
GO_TRNA_BINDING	-3.29926	-2.72916	-4.60869
GO_TRNA_METABOLIC_PROCESS	-5.6948	-4.7229	-8.43886
GO_TRNA_MODIFICATION	-2.90392	-2.43576	-4.62027
GO_TRNA_PROCESSING	-4.06627	-3.49115	-6.39552
GO_TRNA_SPECIFIC_RIBONUCLEASE_ACTIVITY	-2.08886	-2.18965	-2.98917
GO_TRNA_TRANSPORT	-3.05243	-3.01623	-4.14213
GO_TUBULIN_BINDING	-2.72831	-2.67712	-3.84358
GO_TUMOR_NECROSIS_FACTOR_MEDIATED_SIGNALING_PATHWAY	-3.77211	-3.61055	-3.88958
GO_U1_SNRNP	-3.03986	-2.43904	-3.40057
GO_U12_TYPE_SPLICEOSOMAL_COMPLEX	-3.75555	-3.40024	-3.91176
GO_U2_SNRNP	-3.47414	-2.97423	-3.68454
GO_U2_TYPE_PRESPLICEOSOME	-2.55407	-1.71851	-3.27807
GO_U2_TYPE_SPLICEOSOMAL_COMPLEX	-3.63364	-2.47784	-4.4859
GO_U4_U6_X_U5_TRI_SNRNP_COMPLEX	-3.30608	-2.92435	-4.42073
GO_U5_SNRNP	-2.89415	-2.50979	-3.85391
GO_UBIQUITIN_LIGASE_COMPLEX	-3.90766	-3.70966	-3.33106
GO_UBIQUITIN_LIKE_PROTEIN_BINDING	-2.92216	-2.72285	-2.45046
GO_UBIQUITIN_LIKE_PROTEIN_CONJUGATING_ENZYME_ACTIVITY	-3.09024	-2.94212	-2.84059
GO_UBIQUITIN_LIKE_PROTEIN_LIGASE_ACTIVITY	-3.04614	-2.68715	-2.8356
GO_UBIQUITIN_LIKE_PROTEIN_LIGASE_BINDING	-4.18566	-4.44704	-4.85133
GO_UNFOLDED_PROTEIN_BINDING	-4.27468	-3.85987	-5.06519
GO_VACUOLAR_TRANSPORT	-2.76444	-3.08755	-2.15439
GO_VERY_LONG_CHAIN_FATTY_ACID_METABOLIC_PROCESS	-1.94243	-1.90366	-1.90757
GO_VIRAL_LIFE_CYCLE	-8.0372	-8.24502	-7.2675
GO_VITAMIN_METABOLIC_PROCESS	-1.64685	-2.30238	-1.86758
GO_WATER_SOLUBLE_VITAMIN_METABOLIC_PROCESS	-1.94499	-2.57423	-2.06543
GO_WNT_SIGNALING_PATHWAY	-4.75504	-4.7161	-3.73104

## Sheet: Supplementary table 8
Supplementary table 8. Differential gene expression of resistant vs sensitive cases.
	logFC	AveExpr	t	P.Value	adj.P.Val	B
ENSG00000120549.17,KIAA1217,protein_coding	0.00181181	1.69449	32.4364	7.06549e-13	5.94183e-09	16.7121
ENSG00000254087.7,LYN,protein_coding	0.00184767	0.231674	31.0408	1.17894e-12	5.94183e-09	16.2215
ENSG00000135074.15,ADAM19,protein_coding	0.00182542	1.47098	30.226	1.60648e-12	5.94183e-09	15.7809
ENSG00000137265.14,IRF4,protein_coding	0.00161986	1.28575	29.8688	1.84462e-12	5.94183e-09	15.5996
ENSG00000144724.19,PTPRG,protein_coding	0.00173518	1.42044	28.7512	2.87328e-12	5.94183e-09	15.2065
ENSG00000070087.13,PFN2,protein_coding	0.00127322	3.85698	28.6902	2.94498e-12	5.94183e-09	14.9308
ENSG00000102265.11,TIMP1,protein_coding	0.00099071	3.7907	28.3056	3.44463e-12	5.94183e-09	14.5242
ENSG00000167851.13,CD300A,protein_coding	0.00190076	1.30319	28.2179	3.57108e-12	5.94183e-09	15.1244
ENSG00000196576.14,PLXNB2,protein_coding	0.00122427	3.10759	27.7555	4.32587e-12	6.39797e-09	14.445
ENSG00000047230.14,CTPS2,protein_coding	0.00181187	-0.451994	26.9098	6.19358e-12	7.33653e-09	14.5466
ENSG00000117090.14,SLAMF1,protein_coding	0.00197555	0.381973	26.5955	7.09729e-12	7.33653e-09	14.3627
ENSG00000133104.12,SPART,protein_coding	0.00173307	0.658431	26.273	8.17504e-12	7.33653e-09	14.1309
ENSG00000127507.17,ADGRE2,protein_coding	0.0018275	0.00846466	26.1044	8.80784e-12	7.33653e-09	14.2011
ENSG00000086730.16,LAT2,protein_coding	0.00141422	1.81384	26.0355	9.08156e-12	7.33653e-09	13.9112
ENSG00000163629.12,PTPN13,protein_coding	0.00205865	0.318474	26.0258	9.12105e-12	7.33653e-09	13.9205
ENSG00000148498.15,PARD3,protein_coding	0.00134615	4.6443	25.943	9.4638e-12	7.33653e-09	13.825
ENSG00000218336.8,TENM3,protein_coding	0.00148139	-0.928799	25.8782	9.74178e-12	7.33653e-09	13.8656
ENSG00000118513.18,MYB,protein_coding	-0.00106412	8.06784	-25.8375	9.92093e-12	7.33653e-09	13.4997
ENSG00000120217.13,CD274,protein_coding	0.00149607	1.11416	25.152	1.3543e-11	8.62844e-09	13.4886
ENSG00000128309.16,MPST,protein_coding	0.00133304	1.3436	25.1222	1.37304e-11	8.62844e-09	13.4403
ENSG00000137185.11,ZSCAN9,protein_coding	0.00144849	-0.272694	25.007	1.44801e-11	8.62844e-09	13.4468
ENSG00000198561.13,CTNND1,protein_coding	0.000957174	4.13583	24.9475	1.48844e-11	8.62844e-09	13.0167
ENSG00000140968.10,IRF8,protein_coding	0.00185797	-0.068506	24.9439	1.4909e-11	8.62844e-09	13.6345
ENSG00000234883.5,MIR155HG,lincRNA	0.00126467	2.41199	24.4832	1.84955e-11	1.01419e-08	13.0747
ENSG00000151726.13,ACSL1,protein_coding	0.000846648	3.41581	24.3838	1.9386e-11	1.01419e-08	12.6493
ENSG00000172292.14,CERS6,protein_coding	-0.00110834	5.39844	-24.3264	1.9921e-11	1.01419e-08	12.8918
ENSG00000175471.19,MCTP1,protein_coding	0.0014642	2.80794	24.1871	2.12876e-11	1.01419e-08	12.9971
ENSG00000132274.15,TRIM22,protein_coding	0.0009801	4.12316	24.1826	2.13338e-11	1.01419e-08	12.6976
ENSG00000198963.10,RORB,protein_coding	-0.00224505	2.9209	-24.0991	2.22032e-11	1.01913e-08	13.4865
ENSG00000155629.14,PIK3AP1,protein_coding	0.00125848	2.02108	23.91	2.43178e-11	1.05922e-08	12.8199
ENSG00000151651.15,ADAM8,protein_coding	0.00101293	2.35204	23.8804	2.46681e-11	1.05922e-08	12.5398
ENSG00000125810.9,CD93,protein_coding	0.00148708	0.555802	23.2711	3.32417e-11	1.38275e-08	12.6755
ENSG00000089876.11,DHX32,protein_coding	0.00169507	-0.507994	23.0453	3.71986e-11	1.45822e-08	12.5429
ENSG00000196914.8,ARHGEF12,protein_coding	0.00124801	1.2741	23.0427	3.72471e-11	1.45822e-08	12.3298
ENSG00000105928.13,DFNA5,protein_coding	0.00106968	1.32587	22.6177	4.61636e-11	1.67556e-08	11.9868
ENSG00000124762.13,CDKN1A,protein_coding	0.000986948	3.18524	22.5793	4.70753e-11	1.67556e-08	11.7263
ENSG00000115085.13,ZAP70,protein_coding	-0.00204802	6.79964	-22.5681	4.7346e-11	1.67556e-08	12.636
ENSG00000115604.10,IL18R1,protein_coding	0.00140279	-0.300595	22.548	4.78335e-11	1.67556e-08	12.2434
ENSG00000135452.9,TSPAN31,protein_coding	0.00123571	1.96931	22.285	5.47549e-11	1.84774e-08	11.9617
ENSG00000181481.13,RNF135,protein_coding	0.00130245	1.698	22.258	5.55252e-11	1.84774e-08	11.9994
ENSG00000006282.20,SPATA20,protein_coding	0.000965675	2.64556	22.1371	5.91171e-11	1.87056e-08	11.6512
ENSG00000152104.11,PTPN14,protein_coding	0.00109865	2.61272	22.1222	5.95785e-11	1.87056e-08	11.7911
ENSG00000073712.14,FERMT2,protein_coding	0.00147183	3.11662	22.0801	6.0898e-11	1.87056e-08	11.928
ENSG00000136048.13,DRAM1,protein_coding	0.00129234	0.392065	22.045	6.20241e-11	1.87056e-08	11.8558
ENSG00000227372.11,TP73-AS1,transcribed_unitary_pseudogene	0.00156335	-1.63295	21.983	6.40681e-11	1.87056e-08	12.0713
ENSG00000184584.12,TMEM173,protein_coding	0.000671722	5.88936	21.9636	6.4721e-11	1.87056e-08	11.2138
ENSG00000105835.11,NAMPT,protein_coding	0.000681268	6.95656	21.9249	6.60479e-11	1.87056e-08	11.1663
ENSG00000114993.16,RTKN,protein_coding	0.00148158	1.46612	21.8634	6.82197e-11	1.89182e-08	11.9552
ENSG00000134590.13,RTL8C,protein_coding	0.00158333	-0.752685	21.8135	7.00379e-11	1.9026e-08	11.7529
ENSG00000185650.9,ZFP36L1,protein_coding	0.000672798	5.38082	21.668	7.56401e-11	2.01369e-08	11.0464
ENSG00000130066.16,SAT1,protein_coding	0.000748909	4.85728	21.5246	8.1642e-11	2.13086e-08	11.0363
ENSG00000073849.14,ST6GAL1,protein_coding	0.00124043	3.06328	21.4175	8.64631e-11	2.21329e-08	11.5349
ENSG00000163697.16,APBB2,protein_coding	0.00113361	1.4832	21.3684	8.87729e-11	2.22954e-08	11.4255
ENSG00000074416.13,MGLL,protein_coding	0.000980506	1.26846	21.3059	9.18135e-11	2.2632e-08	11.2118
ENSG00000198846.5,TOX,protein_coding	-0.00250922	5.76436	-21.2493	9.46619e-11	2.29099e-08	12.0711
ENSG00000177311.11,ZBTB38,protein_coding	0.00109438	1.85654	21.2077	9.6817e-11	2.30131e-08	11.2624
ENSG00000196628.15,TCF4,protein_coding	0.00120275	3.88023	21.1225	1.014e-10	2.36797e-08	11.2395
ENSG00000197162.9,ZNF785,protein_coding	0.00164948	2.19041	21.0579	1.05033e-10	2.39811e-08	11.4248
ENSG00000144802.11,NFKBIZ,protein_coding	0.00110351	2.84259	21.036	1.06294e-10	2.39811e-08	11.1318
ENSG00000174130.12,TLR6,protein_coding	0.00118858	0.500232	20.963	1.10625e-10	2.45421e-08	11.2537
ENSG00000177707.10,NECTIN3,protein_coding	-0.00232755	2.64552	-20.8903	1.15127e-10	2.51222e-08	11.8856
ENSG00000105854.12,PON2,protein_coding	0.00127408	1.15536	20.8328	1.18824e-10	2.55109e-08	11.2393
ENSG00000124766.6,SOX4,protein_coding	-0.000738299	7.17334	-20.6932	1.28361e-10	2.71209e-08	10.6013
ENSG00000198821.10,CD247,protein_coding	-0.00259401	5.57949	-20.4233	1.49228e-10	3.03618e-08	11.5872
ENSG00000091129.19,NRCAM,protein_coding	0.00143388	-1.04367	20.4155	1.4988e-10	3.03618e-08	11.1355
ENSG00000136813.14,KIAA0368,protein_coding	0.00138191	3.82924	20.4056	1.50716e-10	3.03618e-08	10.7793
ENSG00000188042.7,ARL4C,protein_coding	-0.00141896	6.426	-20.3809	1.52824e-10	3.03618e-08	10.9758
ENSG00000265972.5,TXNIP,protein_coding	0.00101192	4.18711	20.2524	1.64318e-10	3.0773e-08	10.697
ENSG00000184384.13,MAML2,protein_coding	0.00101947	1.41854	20.2501	1.64535e-10	3.0773e-08	10.7012
ENSG00000205189.11,ZBTB10,protein_coding	0.0013437	3.43573	20.2466	1.64855e-10	3.0773e-08	10.9791
ENSG00000114200.9,BCHE,protein_coding	0.00136311	1.56015	20.2465	1.64865e-10	3.0773e-08	10.9024
ENSG00000196730.12,DAPK1,protein_coding	0.00158374	2.0331	20.2259	1.66802e-10	3.0773e-08	10.9081
ENSG00000118985.15,ELL2,protein_coding	0.00118261	2.80393	20.2053	1.68765e-10	3.0773e-08	10.637
ENSG00000000938.12,FGR,protein_coding	0.0017582	-0.0577846	20.0694	1.82333e-10	3.27979e-08	11.0899
ENSG00000102445.18,RUBCNL,protein_coding	0.00130324	0.550988	20.0397	1.85452e-10	3.2914e-08	10.7592
ENSG00000143333.6,RGS16,protein_coding	0.00103901	2.60929	19.9218	1.98424e-10	3.47529e-08	10.3672
ENSG00000101439.8,CST3,protein_coding	0.00107375	1.17704	19.842	2.07762e-10	3.55157e-08	10.4923
ENSG00000105327.17,BBC3,protein_coding	0.00100574	1.92369	19.8212	2.1027e-10	3.55157e-08	10.4037
ENSG00000152078.9,TMEM56,protein_coding	-0.00200013	0.230618	-19.817	2.10783e-10	3.55157e-08	11.1175
ENSG00000173905.8,GOLIM4,protein_coding	0.00113649	2.43353	19.7824	2.15035e-10	3.55328e-08	10.3814
ENSG00000158691.14,ZSCAN12,protein_coding	0.00132912	-0.118561	19.7456	2.19674e-10	3.55328e-08	10.6235
ENSG00000115165.9,CYTIP,protein_coding	0.000983944	1.24188	19.7128	2.23897e-10	3.55328e-08	10.357
ENSG00000124126.13,PREX1,protein_coding	0.000764404	3.05571	19.7112	2.24102e-10	3.55328e-08	10.0882
ENSG00000137642.12,SORL1,protein_coding	0.000956476	3.95127	19.6952	2.26193e-10	3.55328e-08	10.2693
ENSG00000198113.2,TOR4A,protein_coding	0.00105189	-0.0305629	19.6898	2.26902e-10	3.55328e-08	10.4149
ENSG00000130775.15,THEMIS2,protein_coding	0.00133243	0.1828	19.5359	2.48216e-10	3.77787e-08	10.4599
ENSG00000112773.15,FAM46A,protein_coding	0.00129848	0.653203	19.5108	2.51899e-10	3.77787e-08	10.3755
ENSG00000198851.9,CD3E,protein_coding	-0.00228654	5.96721	-19.4939	2.54418e-10	3.77787e-08	11.0436
ENSG00000171522.5,PTGER4,protein_coding	-0.00157906	4.72443	-19.4921	2.54687e-10	3.77787e-08	10.7075
ENSG00000166750.9,SLFN5,protein_coding	-0.00107475	5.55882	-19.4689	2.58179e-10	3.77787e-08	10.2898
ENSG00000116717.11,GADD45A,protein_coding	0.000744093	3.63903	19.4682	2.58272e-10	3.77787e-08	9.94139
ENSG00000184014.7,DENND5A,protein_coding	0.000787883	5.22324	19.4143	2.66602e-10	3.85732e-08	9.80096
ENSG00000164111.14,ANXA5,protein_coding	-0.000663535	4.48735	-19.3423	2.78175e-10	3.94018e-08	9.71745
ENSG00000122862.4,SRGN,protein_coding	0.000662277	4.37298	19.3418	2.78249e-10	3.94018e-08	9.75049
ENSG00000120280.5,CXorf21,protein_coding	0.00123841	-0.557016	19.2279	2.97697e-10	4.16597e-08	10.2557
ENSG00000152969.18,JAKMIP1,protein_coding	-0.00106659	2.80636	-19.1899	3.04498e-10	4.16597e-08	10.1127
ENSG00000183486.12,MX2,protein_coding	0.000916574	4.29413	19.1813	3.06066e-10	4.16597e-08	9.98062
ENSG00000133639.4,BTG1,protein_coding	0.000579102	5.96376	19.1735	3.07487e-10	4.16597e-08	9.51673
ENSG00000129422.14,MTUS1,protein_coding	0.00106219	2.83136	19.1607	3.09843e-10	4.16597e-08	10.1126
ENSG00000151474.21,FRMD4A,protein_coding	0.00190358	0.71632	19.1173	3.17979e-10	4.23261e-08	10.6067
ENSG00000112679.14,DUSP22,protein_coding	0.000732032	5.03601	19.0849	3.24215e-10	4.27289e-08	9.6972
ENSG00000198879.11,SFMBT2,protein_coding	0.000916505	4.11583	19.0482	3.3141e-10	4.3249e-08	9.88535
ENSG00000117602.11,RCAN3,protein_coding	-0.00189683	3.94628	-19.0226	3.36546e-10	4.34929e-08	10.5038
ENSG00000112378.11,PERP,protein_coding	0.00100084	-0.515035	18.9471	3.52194e-10	4.50774e-08	9.92622
ENSG00000132623.15,ANKEF1,protein_coding	-0.00167936	1.37358	-18.8858	3.65472e-10	4.58671e-08	10.4048
ENSG00000005020.12,SKAP2,protein_coding	0.0010531	0.766344	18.8813	3.66472e-10	4.58671e-08	9.84551
ENSG00000100097.11,LGALS1,protein_coding	0.00080015	4.05705	18.8712	3.68701e-10	4.58671e-08	9.46329
ENSG00000168785.7,TSPAN5,protein_coding	-0.00128136	3.40566	-18.7913	3.87019e-10	4.77e-08	10.0298
ENSG00000111490.12,TBC1D30,protein_coding	0.00118008	0.368453	18.721	4.03938e-10	4.93286e-08	9.95569
ENSG00000166147.13,FBN1,protein_coding	0.000673969	4.64879	18.5856	4.38806e-10	5.30996e-08	9.30637
ENSG00000137124.7,ALDH1B1,protein_coding	0.00098338	3.2359	18.5639	4.44711e-10	5.33292e-08	9.61325
ENSG00000110090.12,CPT1A,protein_coding	-0.000659885	5.91481	-18.5291	4.54315e-10	5.39945e-08	9.23709
ENSG00000129473.9,BCL2L2,protein_coding	0.000820304	2.80149	18.5117	4.59222e-10	5.40947e-08	9.4576
ENSG00000142875.19,PRKACB,protein_coding	-0.000971251	5.97181	-18.472	4.70595e-10	5.49482e-08	9.60751
ENSG00000085719.12,CPNE3,protein_coding	0.000925975	5.52249	18.4329	4.82119e-10	5.56656e-08	9.48908
ENSG00000013725.14,CD6,protein_coding	-0.0018141	3.92688	-18.4229	4.85104e-10	5.56656e-08	10.1064
ENSG00000197077.13,KIAA1671,protein_coding	0.000999677	0.0890688	18.4	4.92028e-10	5.59237e-08	9.5898
ENSG00000163754.17,GYG1,protein_coding	0.000627658	4.6122	18.3878	4.95755e-10	5.59237e-08	9.0658
ENSG00000117868.15,ESYT2,protein_coding	-0.000676218	7.69411	-18.3677	5.01988e-10	5.6151e-08	9.02391
ENSG00000153283.12,CD96,protein_coding	-0.00158657	4.84728	-18.3523	5.06819e-10	5.62189e-08	10.0276
ENSG00000174136.11,RGMB,protein_coding	0.000963151	1.56265	18.3297	5.13985e-10	5.65426e-08	9.50316
ENSG00000134107.4,BHLHE40,protein_coding	0.000600204	4.81481	18.2848	5.2854e-10	5.76671e-08	9.01409
ENSG00000178338.10,ZNF354B,protein_coding	0.0012986	1.87582	18.0936	5.95774e-10	6.44744e-08	9.57448
ENSG00000258643.5,BCL2L2-PABPN1,protein_coding	0.00107662	1.39809	18.0415	6.15698e-10	6.60932e-08	9.44644
ENSG00000179604.9,CDC42EP4,protein_coding	0.000983159	0.979478	18.0009	6.31663e-10	6.72646e-08	9.30943
ENSG00000229191.1,AL358473.1,antisense_RNA	0.00131926	0.762422	17.9775	6.41089e-10	6.72984e-08	9.53143
ENSG00000008256.15,CYTH3,protein_coding	0.000930135	3.21667	17.9751	6.42093e-10	6.72984e-08	9.25858
ENSG00000166169.16,POLL,protein_coding	0.00101976	2.24919	17.9407	6.5623e-10	6.75143e-08	9.26361
ENSG00000259207.7,ITGB3,protein_coding	0.0012027	-1.04229	17.934	6.59026e-10	6.75143e-08	9.4601
ENSG00000077713.18,SLC25A43,protein_coding	0.00100892	1.10273	17.9332	6.59369e-10	6.75143e-08	9.2665
ENSG00000221890.3,NPTXR,protein_coding	-0.00210502	-1.28726	-17.893	6.76425e-10	6.86593e-08	10.0232
ENSG00000155926.13,SLA,protein_coding	-0.00239406	4.01974	-17.88	6.82039e-10	6.86593e-08	9.94292
ENSG00000166387.11,PPFIBP2,protein_coding	0.00126983	-1.91539	17.8613	6.90228e-10	6.86593e-08	9.36391
ENSG00000169116.11,PARM1,protein_coding	0.00112731	-0.909438	17.8585	6.91423e-10	6.86593e-08	9.33625
ENSG00000033627.16,ATP6V0A1,protein_coding	0.000975181	3.59347	17.8471	6.96471e-10	6.86593e-08	9.08026
ENSG00000070081.15,NUCB2,protein_coding	-0.000887674	7.81891	-17.8328	7.02862e-10	6.86593e-08	9.09191
ENSG00000111110.11,PPM1H,protein_coding	-0.00128065	3.19178	-17.8244	7.06658e-10	6.86593e-08	9.47635
ENSG00000133142.17,TCEAL4,protein_coding	0.00112341	1.88675	17.8044	7.15736e-10	6.90374e-08	9.32261
ENSG00000026508.17,CD44,protein_coding	0.00103284	5.59271	17.715	7.57934e-10	7.25817e-08	8.90732
ENSG00000062282.14,DGAT2,protein_coding	0.00111973	0.903618	17.6882	7.71092e-10	7.33143e-08	9.23789
ENSG00000162599.15,NFIA,protein_coding	-0.00204964	0.632569	-17.6624	7.84002e-10	7.3358e-08	9.84046
ENSG00000185477.4,GPRIN3,protein_coding	-0.00161469	0.868656	-17.6621	7.84139e-10	7.3358e-08	9.6029
ENSG00000143801.16,PSEN2,protein_coding	0.00133552	-1.24568	17.6543	7.88084e-10	7.3358e-08	9.26585
ENSG00000162777.16,DENND2D,protein_coding	0.000847485	4.86804	17.6066	8.12714e-10	7.47712e-08	8.8879
ENSG00000109861.15,CTSC,protein_coding	0.000526715	7.14281	17.6032	8.14501e-10	7.47712e-08	8.41928
ENSG00000106665.15,CLIP2,protein_coding	0.000905546	3.74469	17.5741	8.29965e-10	7.5669e-08	8.94357
ENSG00000213658.11,LAT,protein_coding	-0.00106105	5.47268	-17.5589	8.38145e-10	7.58949e-08	9.06414
ENSG00000248672.5,LY75-CD302,protein_coding	0.00144536	-0.227166	17.529	8.54545e-10	7.68571e-08	9.08802
ENSG00000136231.13,IGF2BP3,protein_coding	0.00106499	2.44979	17.5061	8.67346e-10	7.74849e-08	9.092
ENSG00000052126.14,PLEKHA5,protein_coding	-0.0015535	4.55737	-17.4946	8.73828e-10	7.75435e-08	9.46429
ENSG00000065882.15,TBC1D1,protein_coding	0.000857866	5.38271	17.444	9.03082e-10	7.91254e-08	8.82319
ENSG00000054219.10,LY75,protein_coding	0.00119904	2.32551	17.4432	9.03543e-10	7.91254e-08	8.8424
ENSG00000073331.17,ALPK1,protein_coding	0.000731115	4.44487	17.4243	9.14773e-10	7.9367e-08	8.58136
ENSG00000183918.15,SH2D1A,protein_coding	-0.00262605	5.82975	-17.4185	9.18227e-10	7.9367e-08	9.62492
ENSG00000198648.10,STK39,protein_coding	-0.00153664	5.96398	-17.3939	9.33049e-10	8.01278e-08	9.38422
ENSG00000166503.8,HDGFL3,protein_coding	-0.001612	4.22826	-17.3627	9.52293e-10	8.12562e-08	9.34708
ENSG00000165959.11,CLMN,protein_coding	0.000886665	2.82023	17.3292	9.73419e-10	8.21752e-08	8.78134
ENSG00000211751.9,AC245427.1,TR_C_gene	-0.00230967	3.84728	-17.3261	9.75409e-10	8.21752e-08	9.60427
ENSG00000125841.12,NRSN2,protein_coding	0.00123862	-0.561353	17.2972	9.94033e-10	8.32175e-08	9.11057
ENSG00000058668.14,ATP2B4,protein_coding	-0.000713107	7.44059	-17.2459	1.02817e-09	8.50603e-08	8.49534
ENSG00000102879.15,CORO1A,protein_coding	-0.000580638	8.56947	-17.2449	1.02883e-09	8.50603e-08	8.30388
ENSG00000111348.8,ARHGDIB,protein_coding	-0.00108904	8.63156	-17.2337	1.03642e-09	8.51593e-08	8.80557
ENSG00000075420.12,FNDC3B,protein_coding	0.000624213	4.17369	17.2035	1.05731e-09	8.63423e-08	8.31122
ENSG00000177409.11,SAMD9L,protein_coding	0.000583178	5.11129	17.1572	1.09011e-09	8.84784e-08	8.25505
ENSG00000198816.6,ZNF358,protein_coding	0.0014196	-0.600384	17.1258	1.11301e-09	8.96987e-08	9.13326
ENSG00000160654.9,CD3G,protein_coding	-0.00209026	4.74522	-17.1123	1.123e-09	8.96987e-08	9.44945
ENSG00000085063.14,CD59,protein_coding	0.000560975	5.94687	17.1072	1.1268e-09	8.96987e-08	8.12883
ENSG00000156711.16,MAPK13,protein_coding	0.000779714	3.5153	17.0921	1.1382e-09	8.96987e-08	8.45759
ENSG00000196422.10,PPP1R26,protein_coding	0.00119069	-1.59015	17.0912	1.13884e-09	8.96987e-08	8.9331
ENSG00000168675.18,LDLRAD4,protein_coding	-0.00136187	5.73989	-17.0337	1.18326e-09	9.26494e-08	9.0122
ENSG00000145945.5,FAM50B,protein_coding	0.00114438	-1.74402	16.9351	1.26376e-09	9.83735e-08	8.71879
ENSG00000071794.15,HLTF,protein_coding	-0.00121616	6.82584	-16.9087	1.28631e-09	9.95466e-08	8.83336
ENSG00000025039.14,RRAGD,protein_coding	0.00108457	3.39081	16.8738	1.31676e-09	1.0111e-07	8.69043
ENSG00000163412.12,EIF4E3,protein_coding	-0.0015984	2.56411	-16.8683	1.32169e-09	1.0111e-07	9.02147
ENSG00000166171.12,DPCD,protein_coding	0.00116537	-0.285288	16.8574	1.33142e-09	1.01272e-07	8.68073
ENSG00000138821.12,SLC39A8,protein_coding	-0.000578801	6.72533	-16.8304	1.35578e-09	1.02538e-07	8.03833
ENSG00000169100.13,SLC25A6,protein_coding	0.000541894	7.83203	16.8189	1.36636e-09	1.02755e-07	7.85982
ENSG00000057657.15,PRDM1,protein_coding	0.000928055	1.30137	16.789	1.39418e-09	1.04258e-07	8.43038
ENSG00000015475.18,BID,protein_coding	0.00094983	4.24538	16.7561	1.42549e-09	1.06004e-07	8.47933
ENSG00000128604.19,IRF5,protein_coding	0.000896234	0.998104	16.7064	1.47428e-09	1.08627e-07	8.38601
ENSG00000189067.12,LITAF,protein_coding	0.00060092	3.39672	16.7036	1.47709e-09	1.08627e-07	7.97549
ENSG00000197043.13,ANXA6,protein_coding	-0.00077112	7.83865	-16.6752	1.50581e-09	1.10131e-07	8.22405
ENSG00000132718.8,SYT11,protein_coding	0.000711686	2.41357	16.6528	1.52896e-09	1.11213e-07	8.10764
ENSG00000160183.13,TMPRSS3,protein_coding	-0.00191733	1.5925	-16.6365	1.54597e-09	1.1123e-07	9.08585
ENSG00000197555.9,SIPA1L1,protein_coding	0.000501296	6.26126	16.6213	1.56207e-09	1.1123e-07	7.74656
ENSG00000198018.6,ENTPD7,protein_coding	0.000885798	2.24497	16.6196	1.56383e-09	1.1123e-07	8.32285
ENSG00000118200.14,CAMSAP2,protein_coding	0.00079742	2.71326	16.6177	1.56584e-09	1.1123e-07	8.21833
ENSG00000272405.1,AL365181.3,antisense_RNA	0.000863759	0.758489	16.6129	1.57098e-09	1.1123e-07	8.20061
ENSG00000167972.13,ABCA3,protein_coding	0.000694961	1.70133	16.5315	1.66087e-09	1.16585e-07	8.01639
ENSG00000144354.13,CDCA7,protein_coding	-0.000547844	7.75869	-16.5138	1.68115e-09	1.16585e-07	7.77204
ENSG00000187764.11,SEMA4D,protein_coding	-0.00077731	7.16594	-16.5117	1.68348e-09	1.16585e-07	8.12108
ENSG00000132635.16,PCED1A,protein_coding	0.000673867	4.09447	16.5055	1.69073e-09	1.16585e-07	7.97423
ENSG00000038382.18,TRIO,protein_coding	0.000749944	4.23538	16.5051	1.69112e-09	1.16585e-07	7.82331
ENSG00000174004.5,NRROS,protein_coding	-0.00121695	5.77276	-16.4982	1.69916e-09	1.16585e-07	8.54729
ENSG00000212719.10,C17orf51,protein_coding	-0.00124586	3.73699	-16.4692	1.73336e-09	1.18257e-07	8.53977
ENSG00000139722.6,VPS37B,protein_coding	0.000962816	3.96342	16.4549	1.75047e-09	1.18257e-07	8.22255
ENSG00000231389.7,HLA-DPA1,protein_coding	0.000940214	0.522611	16.4389	1.7698e-09	1.18257e-07	8.23443
ENSG00000005844.17,ITGAL,protein_coding	-0.0011955	6.11998	-16.438	1.77087e-09	1.18257e-07	8.49319
ENSG00000174125.7,TLR1,protein_coding	0.00106716	-0.916908	16.4351	1.77451e-09	1.18257e-07	8.35632
ENSG00000134330.18,IAH1,protein_coding	-0.00121933	4.24019	-16.4332	1.77683e-09	1.18257e-07	8.51683
ENSG00000169136.10,ATF5,protein_coding	0.000600249	6.60737	16.4251	1.78671e-09	1.18323e-07	7.70321
ENSG00000128311.13,TST,protein_coding	0.00105453	-0.444167	16.4157	1.79829e-09	1.185e-07	8.35654
ENSG00000117586.10,TNFSF4,protein_coding	0.00105455	1.87183	16.4011	1.81652e-09	1.19112e-07	8.30502
ENSG00000070018.8,LRP6,protein_coding	0.00109619	2.39383	16.374	1.85079e-09	1.20764e-07	8.28271
ENSG00000177873.12,ZNF619,protein_coding	0.00128835	-0.294922	16.326	1.91323e-09	1.24229e-07	8.34667
ENSG00000068079.7,IFI35,protein_coding	0.000693147	3.11299	16.2897	1.96204e-09	1.26283e-07	7.83424
ENSG00000167286.9,CD3D,protein_coding	-0.00151284	6.46914	-16.2884	1.96383e-09	1.26283e-07	8.58518
ENSG00000158220.13,ESYT3,protein_coding	-0.00196535	-0.956847	-16.2529	2.01286e-09	1.28814e-07	8.84695
ENSG00000105372.6,RPS19,protein_coding	0.000444203	9.72669	16.243	2.02681e-09	1.29086e-07	7.37595
ENSG00000215788.9,TNFRSF25,protein_coding	-0.00158956	0.698856	-16.2256	2.0514e-09	1.30029e-07	8.63455
ENSG00000174307.6,PHLDA3,protein_coding	0.00105003	-0.142978	16.1862	2.10856e-09	1.32524e-07	8.19612
ENSG00000196155.12,PLEKHG4,protein_coding	-0.00148825	3.6578	-16.1848	2.11067e-09	1.32524e-07	8.4834
ENSG00000183077.15,AFMID,protein_coding	0.000904181	3.33668	16.1689	2.13414e-09	1.33369e-07	7.97791
ENSG00000237438.7,CECR7,transcribed_unprocessed_pseudogene	0.00136013	-0.558964	16.156	2.15354e-09	1.33952e-07	8.34682
ENSG00000019582.14,CD74,protein_coding	0.000944579	1.05369	16.1458	2.16898e-09	1.34285e-07	8.05538
ENSG00000147443.12,DOK2,protein_coding	-0.00125944	1.88882	-16.1287	2.19503e-09	1.35269e-07	8.34013
ENSG00000163584.17,RPL22L1,protein_coding	0.000534212	5.35298	16.0469	2.32477e-09	1.4198e-07	7.38783
ENSG00000177410.12,ZFAS1,antisense_RNA	0.000502136	6.62033	16.0466	2.32527e-09	1.4198e-07	7.33434
ENSG00000081377.16,CDC14B,protein_coding	0.000864643	-1.43449	16.0307	2.35152e-09	1.42421e-07	7.89054
ENSG00000130303.12,BST2,protein_coding	0.00052191	5.59148	16.0292	2.35389e-09	1.42421e-07	7.38666
ENSG00000170525.19,PFKFB3,protein_coding	0.000645211	5.46501	16.0063	2.39224e-09	1.43859e-07	7.58335
ENSG00000089177.18,KIF16B,protein_coding	0.00103975	0.667439	16.0022	2.39928e-09	1.43859e-07	7.90257
ENSG00000229644.6,NAMPTP1,processed_pseudogene	0.000770222	1.96649	15.9874	2.42435e-09	1.44711e-07	7.74999
ENSG00000141013.16,GAS8,protein_coding	0.000935134	1.53387	15.9417	2.50403e-09	1.488e-07	7.90819
ENSG00000086062.12,B4GALT1,protein_coding	0.000495501	5.62849	15.9049	2.57008e-09	1.51381e-07	7.24722
ENSG00000141179.13,PCTP,protein_coding	0.000790633	3.80456	15.9049	2.57021e-09	1.51381e-07	7.68919
ENSG00000003096.14,KLHL13,protein_coding	0.00138175	-0.718913	15.8884	2.60044e-09	1.52487e-07	8.26077
ENSG00000101347.8,SAMHD1,protein_coding	0.000645867	2.24587	15.8405	2.69058e-09	1.56909e-07	7.46705
ENSG00000172183.14,ISG20,protein_coding	0.000737446	2.15363	15.8333	2.70429e-09	1.56909e-07	7.59581
ENSG00000117266.15,CDK18,protein_coding	0.000837812	3.14759	15.8267	2.71718e-09	1.56909e-07	7.71917
ENSG00000101194.17,SLC17A9,protein_coding	0.000905554	1.86773	15.8236	2.72302e-09	1.56909e-07	7.7585
ENSG00000213047.12,DENND1B,protein_coding	-0.000974957	5.72478	-15.7791	2.81088e-09	1.61274e-07	7.82615
ENSG00000197956.9,S100A6,protein_coding	-0.000797495	3.13884	-15.7668	2.83578e-09	1.62004e-07	7.6228
ENSG00000241399.6,CD302,protein_coding	0.0010917	-0.936443	15.7566	2.85654e-09	1.62493e-07	7.92974
ENSG00000134184.12,GSTM1,protein_coding	-0.00189254	-0.570124	-15.717	2.93883e-09	1.66463e-07	8.4462
ENSG00000163219.11,ARHGAP25,protein_coding	-0.0016818	2.51143	-15.6828	3.01183e-09	1.69875e-07	8.28152
ENSG00000102390.10,PBDC1,protein_coding	0.000924648	3.46809	15.6613	3.0587e-09	1.71791e-07	7.69943
ENSG00000171956.6,FOXB1,protein_coding	-0.00198997	-1.15809	-15.6297	3.12905e-09	1.75003e-07	8.37415
ENSG00000189337.16,KAZN,protein_coding	0.00106589	0.0687506	15.6155	3.16144e-09	1.76075e-07	7.81063
ENSG00000197747.8,S100A10,protein_coding	-0.00124208	4.42171	-15.5823	3.23801e-09	1.79588e-07	7.91813
ENSG00000183963.18,SMTN,protein_coding	0.000514733	4.78387	15.5719	3.26248e-09	1.80195e-07	7.03222
ENSG00000118495.18,PLAGL1,protein_coding	-0.000913416	4.21331	-15.554	3.30507e-09	1.81792e-07	7.51522
ENSG00000179583.18,CIITA,protein_coding	0.000881293	-0.362449	15.5415	3.33496e-09	1.82682e-07	7.56372
ENSG00000134138.19,MEIS2,protein_coding	0.00123561	-0.0767993	15.516	3.39727e-09	1.85332e-07	7.66704
ENSG00000008513.14,ST3GAL1,protein_coding	-0.000685516	5.75731	-15.4903	3.46129e-09	1.8781e-07	7.23558
ENSG00000104312.7,RIPK2,protein_coding	0.00095409	-0.444818	15.4859	3.47236e-09	1.8781e-07	7.50948
ENSG00000088882.7,CPXM1,protein_coding	0.00154141	0.0711331	15.4809	3.48501e-09	1.8781e-07	8.06507
ENSG00000124243.17,BCAS4,protein_coding	0.00101784	0.70754	15.4703	3.51192e-09	1.88497e-07	7.42834
ENSG00000167900.11,TK1,protein_coding	0.000847714	5.06589	15.4302	3.61619e-09	1.93314e-07	7.34167
ENSG00000078596.10,ITM2A,protein_coding	-0.00171752	5.40162	-15.3753	3.7642e-09	2.00421e-07	7.9471
ENSG00000177425.10,PAWR,protein_coding	0.00103021	3.2713	15.3428	3.85467e-09	2.04421e-07	7.42017
ENSG00000188848.15,BEND4,protein_coding	-0.00190176	-0.503819	-15.3325	3.88397e-09	2.05157e-07	8.13073
ENSG00000245532.7,NEAT1,lincRNA	0.000472256	8.02571	15.3163	3.93038e-09	2.06788e-07	6.68771
ENSG00000162430.16,SELENON,protein_coding	0.00125794	1.75761	15.274	4.05456e-09	2.12205e-07	7.65284
ENSG00000104369.4,JPH1,protein_coding	-0.00187754	0.0451658	-15.2687	4.07038e-09	2.12205e-07	8.11665
ENSG00000079263.18,SP140,protein_coding	0.000711853	1.46772	15.2651	4.08116e-09	2.12205e-07	7.15274
ENSG00000078269.14,SYNJ2,protein_coding	-0.00144075	4.35817	-15.2427	4.14935e-09	2.14055e-07	7.83679
ENSG00000034053.14,APBA2,protein_coding	-0.0018481	1.28167	-15.241	4.15447e-09	2.14055e-07	8.06471
ENSG00000120594.16,PLXDC2,protein_coding	0.00110483	-1.18142	15.2376	4.165e-09	2.14055e-07	7.54865
ENSG00000110324.10,IL10RA,protein_coding	0.000802703	0.484543	15.1971	4.29141e-09	2.19022e-07	7.22045
ENSG00000140284.10,SLC27A2,protein_coding	-0.00138377	1.41909	-15.1961	4.29456e-09	2.19022e-07	7.75703
ENSG00000089127.12,OAS1,protein_coding	0.000917975	1.07077	15.1845	4.3315e-09	2.19678e-07	7.34323
ENSG00000275342.4,PRAG1,protein_coding	0.00108622	0.0517044	15.1817	4.34042e-09	2.19678e-07	7.51417
ENSG00000013364.18,MVP,protein_coding	0.000539404	3.81077	15.1683	4.38388e-09	2.21037e-07	6.77809
ENSG00000164136.16,IL15,protein_coding	0.000977778	1.09109	15.1506	4.44164e-09	2.23104e-07	7.34919
ENSG00000256594.8,AC010186.2,transcribed_unprocessed_pseudogene	-0.00130339	2.42752	-15.1316	4.50472e-09	2.25362e-07	7.65691
ENSG00000115232.13,ITGA4,protein_coding	-0.00134535	7.189	-15.1269	4.52044e-09	2.25362e-07	7.48901
ENSG00000111817.16,DSE,protein_coding	0.000788164	3.34711	15.1143	4.56307e-09	2.26638e-07	6.92818
ENSG00000119714.10,GPR68,protein_coding	-0.00149838	1.58797	-15.0826	4.67175e-09	2.30483e-07	7.67058
ENSG00000186469.8,GNG2,protein_coding	-0.000583142	6.53011	-15.0817	4.6751e-09	2.30483e-07	6.80981
ENSG00000112812.15,PRSS16,protein_coding	0.000914885	-0.763618	15.0665	4.72815e-09	2.32238e-07	7.25924
ENSG00000145012.13,LPP,protein_coding	-0.00150328	5.26012	-15.0491	4.78986e-09	2.34404e-07	7.6231
ENSG00000152990.13,ADGRA3,protein_coding	0.000790994	3.69717	15.0398	4.82342e-09	2.34908e-07	7.06748
ENSG00000160293.16,VAV2,protein_coding	0.000705299	3.86662	15.0365	4.83546e-09	2.34908e-07	6.96863
ENSG00000091490.10,SEL1L3,protein_coding	0.000767213	1.41341	15.0127	4.92196e-09	2.38241e-07	7.01645
ENSG00000105755.7,ETHE1,protein_coding	0.00052697	4.25891	14.9527	5.14824e-09	2.48291e-07	6.61937
ENSG00000123104.11,ITPR2,protein_coding	0.000477068	6.31189	14.9071	5.32778e-09	2.56011e-07	6.46288
ENSG00000113552.15,GNPDA1,protein_coding	-0.000745451	5.13375	-14.9024	5.34679e-09	2.56011e-07	6.92776
ENSG00000211772.11,TRBC2,TR_C_gene	-0.000948268	7.71651	-14.8863	5.4119e-09	2.582e-07	7.03563
ENSG00000152689.17,RASGRP3,protein_coding	0.00109582	0.581058	14.8508	5.55899e-09	2.6427e-07	7.25536
ENSG00000133106.14,EPSTI1,protein_coding	-0.00126354	2.12126	-14.8172	5.70191e-09	2.69316e-07	7.39478
ENSG00000147889.17,CDKN2A,protein_coding	0.0012838	-0.891811	14.8163	5.70558e-09	2.69316e-07	7.08245
ENSG00000166105.15,GLB1L3,protein_coding	-0.00153848	0.764674	-14.8058	5.75134e-09	2.70516e-07	7.58462
ENSG00000147010.17,SH3KBP1,protein_coding	0.000716735	6.29786	14.7891	5.82463e-09	2.72999e-07	6.71767
ENSG00000198814.12,GK,protein_coding	0.000503197	4.97432	14.7759	5.88316e-09	2.74775e-07	6.43498
ENSG00000197122.11,SRC,protein_coding	0.000902919	1.44998	14.7673	5.92142e-09	2.75234e-07	7.02016
ENSG00000169994.18,MYO7B,protein_coding	-0.00179736	3.06718	-14.7616	5.94747e-09	2.75234e-07	7.66001
ENSG00000010361.13,FUZ,protein_coding	0.000891464	3.07248	14.7575	5.96595e-09	2.75234e-07	6.9939
ENSG00000173334.3,TRIB1,protein_coding	0.000771824	1.29165	14.7544	5.98004e-09	2.75234e-07	6.69988
ENSG00000070214.15,SLC44A1,protein_coding	0.000567898	5.5934	14.7508	5.99639e-09	2.75234e-07	6.46964
ENSG00000204147.9,ASAH2B,protein_coding	-0.00151983	-1.08311	-14.7436	6.02935e-09	2.75796e-07	7.48802
ENSG00000152127.8,MGAT5,protein_coding	0.000682407	5.92718	14.7277	6.1024e-09	2.78182e-07	6.6919
ENSG00000168918.13,INPP5D,protein_coding	-0.00109565	6.53191	-14.7139	6.16703e-09	2.79439e-07	7.14644
ENSG00000179750.15,APOBEC3B,protein_coding	0.000689114	0.768046	14.7128	6.17198e-09	2.79439e-07	6.68838
ENSG00000253276.2,CCDC71L,protein_coding	0.000661475	3.94657	14.7062	6.20322e-09	2.79902e-07	6.64596
ENSG00000105497.7,ZNF175,protein_coding	0.000896286	2.75173	14.6798	6.32934e-09	2.84628e-07	6.94829
ENSG00000049246.14,PER3,protein_coding	-0.00127269	1.5036	-14.674	6.35722e-09	2.84919e-07	7.29148
ENSG00000162627.16,SNX7,protein_coding	0.00116858	-1.59296	14.6274	6.58791e-09	2.91716e-07	7.11229
ENSG00000119698.11,PPP4R4,protein_coding	0.00129395	-1.1651	14.6252	6.59909e-09	2.91716e-07	7.24868
ENSG00000155016.17,CYP2U1,protein_coding	-0.00121294	2.93867	-14.6215	6.61789e-09	2.91716e-07	7.20613
ENSG00000143776.18,CDC42BPA,protein_coding	0.000922208	1.39384	14.6208	6.62119e-09	2.91716e-07	6.85898
ENSG00000184867.13,ARMCX2,protein_coding	0.00145585	-2.4009	14.6207	6.6221e-09	2.91716e-07	7.38554
ENSG00000137331.11,IER3,protein_coding	0.00064638	2.80611	14.6171	6.64036e-09	2.91716e-07	6.45502
ENSG00000196405.12,EVL,protein_coding	-0.000467411	7.70849	-14.6114	6.6695e-09	2.92032e-07	6.24007
ENSG00000107104.18,KANK1,protein_coding	0.000787004	2.1046	14.584	6.81082e-09	2.97242e-07	6.74667
ENSG00000147144.12,CCDC120,protein_coding	-0.00175604	1.55011	-14.5727	6.87023e-09	2.98855e-07	7.53858
ENSG00000182118.7,FAM89A,protein_coding	-0.00134081	1.32457	-14.5679	6.89578e-09	2.98989e-07	7.2507
ENSG00000148834.12,GSTO1,protein_coding	0.000641103	5.93245	14.5536	6.97177e-09	3.01303e-07	6.48036
ENSG00000111785.19,RIC8B,protein_coding	-0.00112904	4.43996	-14.523	7.13807e-09	3.07491e-07	7.02047
ENSG00000144369.12,FAM171B,protein_coding	0.000895679	-0.0628975	14.5092	7.21427e-09	3.09771e-07	6.75006
ENSG00000107099.15,DOCK8,protein_coding	-0.00113564	6.41536	-14.5039	7.24369e-09	3.10035e-07	6.98708
ENSG00000152804.10,HHEX,protein_coding	0.000917256	1.00019	14.4832	7.36092e-09	3.14042e-07	6.82068
ENSG00000237945.7,LINC00649,antisense_RNA	-0.00121553	4.51839	-14.4671	7.45271e-09	3.16943e-07	7.03483
ENSG00000136261.14,BZW2,protein_coding	-0.000778367	6.49264	-14.4587	7.50158e-09	3.18005e-07	6.62297
ENSG00000105369.9,CD79A,protein_coding	0.00142496	2.01994	14.417	7.74764e-09	3.27393e-07	6.98248
ENSG00000148154.9,UGCG,protein_coding	0.000483064	5.0351	14.392	7.89939e-09	3.31839e-07	6.11121
ENSG00000082781.11,ITGB5,protein_coding	0.00104495	-0.00246139	14.3865	7.93304e-09	3.31839e-07	6.84425
ENSG00000048052.21,HDAC9,protein_coding	0.000979484	2.31026	14.3853	7.94099e-09	3.31839e-07	6.64513
ENSG00000184988.8,TMEM106A,protein_coding	0.000661568	2.74834	14.3834	7.95256e-09	3.31839e-07	6.41353
ENSG00000110448.10,CD5,protein_coding	-0.00142178	3.90162	-14.3593	8.10323e-09	3.36632e-07	7.12314
ENSG00000119729.11,RHOQ,protein_coding	0.000605561	4.15572	14.3569	8.118e-09	3.36632e-07	6.22381
ENSG00000134352.19,IL6ST,protein_coding	0.000486337	4.46736	14.3413	8.21745e-09	3.38769e-07	6.07921
ENSG00000162783.10,IER5,protein_coding	0.000474602	5.3723	14.3408	8.22044e-09	3.38769e-07	6.03545
ENSG00000185513.14,L3MBTL1,protein_coding	0.000782192	3.15845	14.3358	8.25289e-09	3.39056e-07	6.54774
ENSG00000130402.11,ACTN4,protein_coding	0.000415468	7.87725	14.331	8.28381e-09	3.39279e-07	5.887
ENSG00000173218.14,VANGL1,protein_coding	-0.000770194	6.1345	-14.2976	8.50238e-09	3.45374e-07	6.47536
ENSG00000196507.10,TCEAL3,protein_coding	0.00124728	-1.21582	14.2919	8.54052e-09	3.45374e-07	6.88177
ENSG00000078687.17,TNRC6C,protein_coding	-0.00127722	5.56307	-14.2907	8.54848e-09	3.45374e-07	7.00153
ENSG00000134243.11,SORT1,protein_coding	-0.00104976	4.75412	-14.2897	8.55515e-09	3.45374e-07	6.69806
ENSG00000273203.1,AC006946.2,lincRNA	0.00124863	-1.64481	14.2886	8.56236e-09	3.45374e-07	6.95196
ENSG00000108784.9,NAGLU,protein_coding	0.000544261	3.55359	14.2516	8.81443e-09	3.54468e-07	6.09523
ENSG00000013619.13,MAMLD1,protein_coding	-0.00161439	0.357845	-14.2387	8.90355e-09	3.56973e-07	7.19569
ENSG00000168610.14,STAT3,protein_coding	0.0004522	7.56611	14.2162	9.06224e-09	3.62245e-07	5.84218
ENSG00000104783.11,KCNN4,protein_coding	0.000664947	2.75198	14.1939	9.22293e-09	3.66953e-07	6.04721
ENSG00000152503.9,TRIM36,protein_coding	-0.00133546	2.12483	-14.191	9.24367e-09	3.66953e-07	6.96875
ENSG00000188157.14,AGRN,protein_coding	0.000501298	3.98883	14.1884	9.26274e-09	3.66953e-07	5.98683
ENSG00000090661.11,CERS4,protein_coding	0.000772312	1.30383	14.1635	9.44639e-09	3.73118e-07	6.40324
ENSG00000172986.12,GXYLT2,protein_coding	-0.00138678	2.97102	-14.15	9.54686e-09	3.75971e-07	6.93027
ENSG00000280237.3,MIR4697HG,TEC	-0.00128863	3.66734	-14.1411	9.61425e-09	3.77508e-07	6.87947
ENSG00000124785.8,NRN1,protein_coding	-0.00178497	0.250883	-14.1186	9.78649e-09	3.83141e-07	7.16258
ENSG00000215246.5,AC116351.1,antisense_RNA	-0.0014282	2.66008	-14.1039	9.90091e-09	3.86484e-07	6.92935
ENSG00000164050.12,PLXNB1,protein_coding	0.000805701	2.59276	14.0985	9.94382e-09	3.87024e-07	6.36792
ENSG00000164659.14,KIAA1324L,protein_coding	0.000808182	0.928114	14.0881	1.00258e-08	3.89076e-07	6.3901
ENSG00000182866.16,LCK,protein_coding	-0.00122729	5.54741	-14.0625	1.02312e-08	3.95027e-07	6.77665
ENSG00000131469.12,RPL27,protein_coding	0.000394216	9.02926	14.0616	1.02385e-08	3.95027e-07	5.64145
ENSG00000037042.8,TUBG2,protein_coding	0.000743933	3.20147	14.0458	1.0368e-08	3.98867e-07	6.26768
ENSG00000178445.9,GLDC,protein_coding	0.000583797	1.99172	14.0388	1.04259e-08	3.9898e-07	6.0253
ENSG00000065154.11,OAT,protein_coding	-0.00123941	5.00265	-14.0382	1.04309e-08	3.9898e-07	6.77554
ENSG00000068831.18,RASGRP2,protein_coding	-0.00140178	3.3831	-14.029	1.05071e-08	4.00746e-07	6.88427
ENSG00000135457.9,TFCP2,protein_coding	0.000691637	4.34518	14.0222	1.05644e-08	4.01781e-07	6.16545
ENSG00000185339.8,TCN2,protein_coding	0.00101849	-1.18462	14.0139	1.06344e-08	4.02961e-07	6.54746
ENSG00000137312.14,FLOT1,protein_coding	0.000456556	6.82101	14.0113	1.0656e-08	4.02961e-07	5.66393
ENSG00000123130.16,ACOT9,protein_coding	0.000583242	3.47883	13.9937	1.08069e-08	4.0717e-07	5.87638
ENSG00000152492.13,CCDC50,protein_coding	0.000933901	1.11301	13.9912	1.08285e-08	4.0717e-07	6.16604
ENSG00000188313.12,PLSCR1,protein_coding	0.000581962	4.61822	13.9857	1.08753e-08	4.0778e-07	5.98044
ENSG00000146416.17,AIG1,protein_coding	0.000652613	3.88524	13.979	1.09337e-08	4.08815e-07	6.08133
ENSG00000136636.12,KCTD3,protein_coding	0.000687595	4.57435	13.9697	1.10155e-08	4.10719e-07	6.12524
ENSG00000132357.13,CARD6,protein_coding	0.00100962	-0.381047	13.9652	1.1055e-08	4.11042e-07	6.51374
ENSG00000120162.9,MOB3B,protein_coding	0.00111498	-0.816838	13.9518	1.11735e-08	4.14293e-07	6.41709
ENSG00000225138.7,SLC9A3-AS1,processed_transcript	0.000570921	3.32664	13.9448	1.12366e-08	4.15473e-07	5.90698
ENSG00000156299.13,TIAM1,protein_coding	-0.000886197	4.79266	-13.9371	1.1306e-08	4.16883e-07	6.28696
ENSG00000136295.14,TTYH3,protein_coding	0.000499491	6.05607	13.9288	1.13814e-08	4.18503e-07	5.78033
ENSG00000112972.14,HMGCS1,protein_coding	-0.000493056	7.83142	-13.9202	1.14598e-08	4.19451e-07	5.6285
ENSG00000112419.14,PHACTR2,protein_coding	-0.00157219	2.01297	-13.9191	1.14702e-08	4.19451e-07	6.77803
ENSG00000152402.10,GUCY1A2,protein_coding	-0.00174936	-0.595928	-13.9128	1.15281e-08	4.20413e-07	6.9441
ENSG00000184702.18,SEPT5,protein_coding	-0.00152864	1.89163	-13.9086	1.15666e-08	4.20666e-07	6.80438
ENSG00000161642.17,ZNF385A,protein_coding	0.000908078	1.55418	13.8933	1.17095e-08	4.24702e-07	6.32768
ENSG00000228223.3,HCG11,lincRNA	0.00055177	1.80438	13.8827	1.18092e-08	4.27152e-07	5.84601
ENSG00000173559.12,NABP1,protein_coding	0.000457879	4.94898	13.8785	1.18498e-08	4.2746e-07	5.64061
ENSG00000114302.15,PRKAR2A,protein_coding	0.000646384	2.9477	13.851	1.21138e-08	4.35608e-07	5.96738
ENSG00000154928.16,EPHB1,protein_coding	0.0012783	-1.03431	13.8482	1.21411e-08	4.35608e-07	6.65548
ENSG00000163590.13,PPM1L,protein_coding	-0.00122296	4.45126	-13.8131	1.24892e-08	4.46891e-07	6.5865
ENSG00000223839.7,FAM95B1,lincRNA	0.000839237	2.10938	13.7792	1.28354e-08	4.58047e-07	6.16403
ENSG00000204186.7,ZDBF2,protein_coding	-0.00107816	0.675577	-13.7385	1.32652e-08	4.70376e-07	6.36377
ENSG00000152270.8,PDE3B,protein_coding	-0.00130357	3.94681	-13.737	1.32817e-08	4.70376e-07	6.53546
ENSG00000272780.5,AC233702.10,processed_transcript	-0.00159087	-0.0163463	-13.7365	1.32869e-08	4.70376e-07	6.77073
ENSG00000180573.9,HIST1H2AC,protein_coding	0.000688209	2.53292	13.7171	1.34975e-08	4.76565e-07	5.86141
ENSG00000084112.14,SSH1,protein_coding	0.00047091	6.05257	13.7033	1.36496e-08	4.8066e-07	5.42512
ENSG00000110013.12,SIAE,protein_coding	0.000652352	0.860382	13.6983	1.37047e-08	4.81327e-07	5.86361
ENSG00000278817.1,AC007325.4,protein_coding	-0.00151118	1.11343	-13.6921	1.37743e-08	4.825e-07	6.6446
ENSG00000120256.9,LRP11,protein_coding	-0.00127244	4.53017	-13.687	1.38319e-08	4.83244e-07	6.47314
ENSG00000159674.11,SPON2,protein_coding	-0.00106572	3.11338	-13.679	1.3922e-08	4.85121e-07	6.27216
ENSG00000228594.3,FNDC10,protein_coding	-0.00174978	-1.79331	-13.6746	1.39711e-08	4.85559e-07	6.77564
ENSG00000105404.10,RABAC1,protein_coding	0.000497565	4.37058	13.6562	1.41827e-08	4.91628e-07	5.52476
ENSG00000064763.10,FAR2,protein_coding	-0.00168454	1.8301	-13.6526	1.42243e-08	4.91793e-07	6.75136
ENSG00000121931.15,LRIF1,protein_coding	0.000750209	4.05639	13.6295	1.44938e-08	4.98175e-07	5.79994
ENSG00000168280.16,KIF5C,protein_coding	-0.00145152	0.0317245	-13.6287	1.45037e-08	4.98175e-07	6.47702
ENSG00000145685.13,LHFPL2,protein_coding	0.00152089	-0.638116	13.6255	1.4542e-08	4.98175e-07	6.23487
ENSG00000167566.16,NCKAP5L,protein_coding	0.000592155	4.43785	13.6241	1.45586e-08	4.98175e-07	5.70345
ENSG00000177374.12,HIC1,protein_coding	0.000767964	-0.185314	13.6078	1.47538e-08	5.03559e-07	5.95646
ENSG00000117139.16,KDM5B,protein_coding	0.000772139	4.6594	13.5946	1.4913e-08	5.07691e-07	5.92656
ENSG00000163131.10,CTSS,protein_coding	0.000636263	1.80656	13.5803	1.50886e-08	5.1236e-07	5.72424
ENSG00000136286.14,MYO1G,protein_coding	-0.000404562	7.94561	-13.5769	1.51308e-08	5.12485e-07	5.28969
ENSG00000136854.19,STXBP1,protein_coding	-0.000960216	4.9615	-13.5618	1.53196e-08	5.17561e-07	6.13459
ENSG00000205336.11,ADGRG1,protein_coding	-0.00150999	1.7064	-13.5533	1.54263e-08	5.194e-07	6.57522
ENSG00000196189.12,SEMA4A,protein_coding	0.000811222	2.43051	13.5513	1.54521e-08	5.194e-07	5.9414
ENSG00000119900.7,OGFRL1,protein_coding	0.000695937	1.07999	13.5374	1.56289e-08	5.24021e-07	5.72058
ENSG00000112303.13,VNN2,protein_coding	0.000942157	-0.480061	13.5289	1.57383e-08	5.26364e-07	6.09509
ENSG00000090975.12,PITPNM2,protein_coding	-0.00136041	3.59608	-13.5112	1.59687e-08	5.3273e-07	6.42826
ENSG00000260997.1,AC004847.1,sense_overlapping	-0.000585574	5.47617	-13.5081	1.60091e-08	5.32744e-07	5.51781
ENSG00000158966.13,CACHD1,protein_coding	-0.00164636	-1.24551	-13.492	1.62222e-08	5.38488e-07	6.61605
ENSG00000073803.13,MAP3K13,protein_coding	0.000798218	-0.678144	13.4889	1.62647e-08	5.38555e-07	5.81753
ENSG00000010610.9,CD4,protein_coding	-0.00240023	2.0799	-13.4815	1.63634e-08	5.4048e-07	6.47735
ENSG00000135750.14,KCNK1,protein_coding	0.00100375	-1.76448	13.47	1.65189e-08	5.44264e-07	6.05742
ENSG00000131697.17,NPHP4,protein_coding	-0.000487882	5.17438	-13.4473	1.68317e-08	5.52998e-07	5.37216
ENSG00000117394.20,SLC2A1,protein_coding	-0.000462932	5.7547	-13.4448	1.6867e-08	5.52998e-07	5.30614
ENSG00000060982.14,BCAT1,protein_coding	0.00049108	6.84907	13.4292	1.70851e-08	5.5877e-07	5.34975
ENSG00000219481.10,NBPF1,protein_coding	-0.000668257	5.59728	-13.4251	1.71435e-08	5.59308e-07	5.66069
ENSG00000106462.10,EZH2,protein_coding	-0.000477173	7.10301	-13.4144	1.72958e-08	5.62896e-07	5.21131
ENSG00000137575.11,SDCBP,protein_coding	0.000415957	6.825	13.4073	1.73968e-08	5.64802e-07	5.16714
ENSG00000181577.15,C6orf223,protein_coding	-0.00109521	2.88802	-13.4027	1.74633e-08	5.65582e-07	6.13682
ENSG00000110881.11,ASIC1,protein_coding	-0.00124029	2.99561	-13.3929	1.76065e-08	5.6745e-07	6.23882
ENSG00000130766.4,SESN2,protein_coding	0.000540458	5.17752	13.3917	1.76241e-08	5.6745e-07	5.2281
ENSG00000151702.16,FLI1,protein_coding	-0.000484004	5.57527	-13.39	1.76489e-08	5.6745e-07	5.31512
ENSG00000204592.8,HLA-E,protein_coding	0.000442803	7.52385	13.3781	1.78236e-08	5.70327e-07	5.07335
ENSG00000166582.9,CENPV,protein_coding	-0.00109945	4.34307	-13.3781	1.78241e-08	5.70327e-07	6.11856
ENSG00000159496.14,RGL4,protein_coding	-0.00164245	0.557881	-13.3677	1.79777e-08	5.73864e-07	6.47051
ENSG00000134909.18,ARHGAP32,protein_coding	-0.00154573	1.92917	-13.3599	1.8095e-08	5.76227e-07	6.41065
ENSG00000203950.6,RTL8A,protein_coding	0.000741044	1.51747	13.3446	1.83255e-08	5.82173e-07	5.70525
ENSG00000115738.9,ID2,protein_coding	0.000647726	3.63127	13.3357	1.84618e-08	5.85106e-07	5.31696
ENSG00000171067.10,C11orf24,protein_coding	0.000499047	3.62775	13.3303	1.85446e-08	5.86335e-07	5.24944
ENSG00000141682.11,PMAIP1,protein_coding	0.000454784	6.27533	13.3176	1.8742e-08	5.89828e-07	5.16923
ENSG00000106524.8,ANKMY2,protein_coding	-0.00113469	4.35627	-13.3175	1.87437e-08	5.89828e-07	6.10934
ENSG00000105429.12,MEGF8,protein_coding	0.000420564	5.471	13.3141	1.87973e-08	5.90119e-07	5.11365
ENSG00000163577.7,EIF5A2,protein_coding	-0.00150962	1.7523	-13.2948	1.91013e-08	5.9687e-07	6.35974
ENSG00000118777.10,ABCG2,protein_coding	-0.00138319	-1.0022	-13.2948	1.9102e-08	5.9687e-07	6.2764
ENSG00000175305.17,CCNE2,protein_coding	-0.000649413	5.50283	-13.279	1.93548e-08	6.03353e-07	5.38484
ENSG00000271254.6,AC240274.1,protein_coding	-0.000851601	5.27206	-13.2552	1.97443e-08	6.14056e-07	5.73225
ENSG00000077420.15,APBB1IP,protein_coding	0.000848642	2.92189	13.2374	2.00398e-08	6.21795e-07	5.57948
ENSG00000159388.5,BTG2,protein_coding	0.000850545	4.46924	13.2162	2.03986e-08	6.31456e-07	5.48112
ENSG00000187164.19,SHTN1,protein_coding	-0.00117188	-0.50769	-13.2113	2.0484e-08	6.32627e-07	5.9891
ENSG00000131115.15,ZNF227,protein_coding	0.000736496	3.58808	13.2061	2.0572e-08	6.33876e-07	5.5712
ENSG00000101493.10,ZNF516,protein_coding	0.000738622	-0.0150246	13.1903	2.08473e-08	6.40875e-07	5.52577
ENSG00000110455.13,ACCS,protein_coding	0.00106276	-1.40439	13.1851	2.09382e-08	6.42186e-07	5.9084
ENSG00000276231.4,PIK3R6,protein_coding	0.001006	-0.603804	13.1796	2.1035e-08	6.4367e-07	5.8611
ENSG00000105122.12,RASAL3,protein_coding	0.000425865	5.4214	13.1644	2.13066e-08	6.50487e-07	4.99128
ENSG00000275793.1,RIMBP3,protein_coding	-0.00126587	1.77899	-13.1596	2.13923e-08	6.51608e-07	6.07932
ENSG00000126970.15,ZC4H2,protein_coding	-0.00119027	2.82981	-13.1544	2.14867e-08	6.5231e-07	6.01668
ENSG00000131002.11,TXLNGY,transcribed_unprocessed_pseudogene	-0.00164102	-0.872531	-13.1529	2.15133e-08	6.5231e-07	6.31133
ENSG00000124334.17_PAR_Y,IL9R,protein_coding	-0.00152977	-0.964668	-13.1458	2.16422e-08	6.54726e-07	6.17855
ENSG00000124151.18,NCOA3,protein_coding	0.000414265	6.27531	13.1421	2.17109e-08	6.55315e-07	4.92489
ENSG00000114423.18,CBLB,protein_coding	0.000496474	4.57881	13.1186	2.21441e-08	6.66879e-07	5.06692
ENSG00000137962.12,ARHGAP29,protein_coding	-0.00151973	-0.589559	-13.1029	2.24403e-08	6.74273e-07	6.18298
ENSG00000274600.1,RIMBP3B,protein_coding	-0.00169802	-0.266524	-13.0944	2.26009e-08	6.76795e-07	6.23433
ENSG00000196358.10,NTNG2,protein_coding	-0.00172081	1.61186	-13.0931	2.26259e-08	6.76795e-07	6.20902
ENSG00000122694.15,GLIPR2,protein_coding	-0.00114712	3.9452	-13.0656	2.31581e-08	6.91161e-07	5.78026
ENSG00000111266.8,DUSP16,protein_coding	0.000490446	3.69379	13.0613	2.32438e-08	6.92166e-07	5.0436
ENSG00000169855.19,ROBO1,protein_coding	0.00149314	-0.554219	13.0504	2.34583e-08	6.96993e-07	5.76957
ENSG00000119522.16,DENND1A,protein_coding	0.000454277	4.52221	13.0425	2.3616e-08	7.00116e-07	4.96373
ENSG00000197019.4,SERTAD1,protein_coding	0.0005712	2.46806	13.0394	2.36784e-08	7.00408e-07	5.1788
ENSG00000197324.8,LRP10,protein_coding	0.000399702	5.50788	13.036	2.37483e-08	7.00684e-07	4.83126
ENSG00000107554.16,DNMBP,protein_coding	0.000519767	4.14335	13.0337	2.3793e-08	7.00684e-07	5.07511
ENSG00000188677.14,PARVB,protein_coding	0.000500922	1.81346	13.0302	2.38646e-08	7.01239e-07	5.05251
ENSG00000038427.15,VCAN,protein_coding	0.0010448	-0.283557	13.0174	2.41253e-08	7.07338e-07	5.77707
ENSG00000146094.13,DOK3,protein_coding	0.000602938	2.20702	13.0034	2.44146e-08	7.14247e-07	5.13652
ENSG00000159753.13,CARMIL2,protein_coding	-0.000924737	6.03147	-12.9998	2.44885e-08	7.1484e-07	5.64073
ENSG00000180667.10,YOD1,protein_coding	0.000609456	4.40629	12.9908	2.46773e-08	7.18773e-07	5.21628
ENSG00000048740.18,CELF2,protein_coding	-0.000407069	7.61424	-12.9858	2.47822e-08	7.20254e-07	4.80729
ENSG00000178719.16,GRINA,protein_coding	0.000433208	5.10113	12.9702	2.51141e-08	7.27604e-07	4.82701
ENSG00000069399.14,BCL3,protein_coding	0.000915431	1.14192	12.9688	2.51444e-08	7.27604e-07	5.15276
ENSG00000167912.5,AC090152.1,antisense_RNA	-0.00157135	2.80056	-12.9648	2.52304e-08	7.27729e-07	6.03342
ENSG00000092853.13,CLSPN,protein_coding	-0.000477304	6.44467	-12.9619	2.52923e-08	7.27729e-07	4.89049
ENSG00000131507.10,NDFIP1,protein_coding	-0.00055607	6.3673	-12.961	2.53128e-08	7.27729e-07	5.09309
ENSG00000183054.11,RGPD6,protein_coding	0.000502436	4.64151	12.9427	2.57105e-08	7.37374e-07	4.88632
ENSG00000277258.4,PCGF2,protein_coding	0.000643905	3.09951	12.9405	2.57591e-08	7.37374e-07	5.22426
ENSG00000160185.14,UBASH3A,protein_coding	-0.00145668	2.97581	-12.9246	2.61102e-08	7.44333e-07	6.0307
ENSG00000113532.12,ST8SIA4,protein_coding	-0.000733252	5.43303	-12.9245	2.6114e-08	7.44333e-07	5.2724
ENSG00000125885.13,MCM8,protein_coding	-0.000434234	6.88441	-12.8696	2.73699e-08	7.78462e-07	4.74038
ENSG00000105738.10,SIPA1L3,protein_coding	0.000433346	4.72828	12.8433	2.79955e-08	7.94057e-07	4.73878
ENSG00000075618.17,FSCN1,protein_coding	0.000511018	3.19818	12.8416	2.80375e-08	7.94057e-07	4.80573
ENSG00000137941.16,TTLL7,protein_coding	-0.0012636	0.871833	-12.8264	2.84064e-08	8.02799e-07	5.74779
ENSG00000180884.9,ZNF792,protein_coding	0.000849415	1.99499	12.8174	2.86257e-08	8.07281e-07	5.38885
ENSG00000170425.3,ADORA2B,protein_coding	-0.00132236	-0.414711	-12.8016	2.90202e-08	8.15725e-07	5.82936
ENSG00000196345.12,ZKSCAN7,protein_coding	0.00108222	-2.19544	12.8005	2.90477e-08	8.15725e-07	5.57551
ENSG00000148700.14,ADD3,protein_coding	-0.00049573	7.06101	-12.7961	2.91558e-08	8.16367e-07	4.82391
ENSG00000079691.17,CARMIL1,protein_coding	0.000769136	1.23852	12.7946	2.91957e-08	8.16367e-07	5.28269
ENSG00000007312.12,CD79B,protein_coding	0.00124081	-0.84486	12.7922	2.92545e-08	8.16367e-07	5.75844
ENSG00000082512.14,TRAF5,protein_coding	-0.000498943	4.73533	-12.789	2.93369e-08	8.16953e-07	4.78986
ENSG00000116574.5,RHOU,protein_coding	-0.00176165	3.517	-12.778	2.96155e-08	8.2299e-07	5.75295
ENSG00000142541.16,RPL13A,protein_coding	0.000353128	10.5158	12.7729	2.97473e-08	8.2493e-07	4.46381
ENSG00000196782.12,MAML3,protein_coding	-0.00117949	2.62159	-12.7291	3.08947e-08	8.52295e-07	5.64859
ENSG00000177674.15,AGTRAP,protein_coding	0.00069648	2.13672	12.7244	3.10222e-08	8.52295e-07	5.09975
ENSG00000120451.10,SNX19,protein_coding	-0.00109775	4.52314	-12.723	3.10591e-08	8.52295e-07	5.42565
ENSG00000157259.6,GATAD1,protein_coding	0.000521155	5.0055	12.7223	3.10772e-08	8.52295e-07	4.59598
ENSG00000156802.12,ATAD2,protein_coding	-0.000382826	8.23577	-12.7209	3.11167e-08	8.52295e-07	4.52201
ENSG00000144893.12,MED12L,protein_coding	-0.00119549	4.67392	-12.7208	3.11183e-08	8.52295e-07	5.63327
ENSG00000241978.9,AKAP2,protein_coding	0.00038491	7.68838	12.6995	3.16992e-08	8.65979e-07	4.48775
ENSG00000205268.10,PDE7A,protein_coding	-0.000413614	7.13007	-12.6977	3.1748e-08	8.65979e-07	4.57787
ENSG00000100385.13,IL2RB,protein_coding	0.000454607	4.52854	12.686	3.20735e-08	8.72998e-07	4.6383
ENSG00000162437.14,RAVER2,protein_coding	-0.00123308	3.36889	-12.6837	3.21365e-08	8.72998e-07	5.64377
ENSG00000070614.14,NDST1,protein_coding	0.000664337	2.71289	12.6771	3.23206e-08	8.76212e-07	4.94849
ENSG00000151062.14,CACNA2D4,protein_coding	0.000985838	1.00429	12.6692	3.2546e-08	8.80528e-07	5.40438
ENSG00000102053.12,ZC3H12B,protein_coding	-0.00150171	0.62373	-12.6608	3.27844e-08	8.85178e-07	5.83694
ENSG00000172465.13,TCEAL1,protein_coding	0.000763181	1.00365	12.6481	3.3148e-08	8.91656e-07	5.1482
ENSG00000167658.15,EEF2,protein_coding	0.000339994	11.2266	12.6477	3.31583e-08	8.91656e-07	4.33938
ENSG00000198721.12,ECI2,protein_coding	-0.000492376	5.84629	-12.6412	3.33487e-08	8.94968e-07	4.68006
ENSG00000089327.14,FXYD5,protein_coding	0.000465759	5.2506	12.6224	3.38985e-08	9.06842e-07	4.60413
ENSG00000126561.16,STAT5A,protein_coding	-0.000788536	6.24452	-12.6215	3.39274e-08	9.06842e-07	5.13345
ENSG00000136861.17,CDK5RAP2,protein_coding	0.000380025	7.25033	12.6081	3.43258e-08	9.15652e-07	4.41388
ENSG00000182162.10_PAR_Y,P2RY8,protein_coding	-0.00243438	0.736675	-12.5967	3.46685e-08	9.22944e-07	5.70757
ENSG00000118276.11,B4GALT6,protein_coding	0.000609053	4.67278	12.5904	3.4862e-08	9.26245e-07	4.86854
ENSG00000187122.16,SLIT1,protein_coding	-0.00115594	4.42363	-12.5808	3.51541e-08	9.32143e-07	5.50645
ENSG00000171033.12,PKIA,protein_coding	-0.0012116	4.27209	-12.5717	3.54351e-08	9.37633e-07	5.47438
ENSG00000004399.12,PLXND1,protein_coding	-0.00147625	3.27476	-12.5696	3.5502e-08	9.37633e-07	5.72569
ENSG00000178538.9,CA8,protein_coding	-0.00157983	-1.41704	-12.561	3.57708e-08	9.42862e-07	5.76823
ENSG00000172673.10,THEMIS,protein_coding	-0.00160177	3.21254	-12.5577	3.58739e-08	9.4371e-07	5.73198
ENSG00000173894.10,CBX2,protein_coding	-0.000564142	6.19345	-12.5404	3.64209e-08	9.56209e-07	4.64545
ENSG00000167815.11,PRDX2,protein_coding	-0.000423721	5.80288	-12.537	3.65308e-08	9.57206e-07	4.44983
ENSG00000116667.12,C1orf21,protein_coding	-0.00134468	3.58267	-12.5292	3.67826e-08	9.61912e-07	5.44162
ENSG00000232653.8,GOLGA8N,protein_coding	-0.0011743	3.98064	-12.518	3.71451e-08	9.69486e-07	5.4212
ENSG00000111676.14,ATN1,protein_coding	0.000427391	6.11702	12.5152	3.72356e-08	9.69948e-07	4.45469
ENSG00000100154.14,TTC28,protein_coding	0.000710261	2.54839	12.5054	3.75594e-08	9.76472e-07	4.88655
ENSG00000135919.12,SERPINE2,protein_coding	-0.00137544	1.63202	-12.4965	3.78548e-08	9.82232e-07	5.60707
ENSG00000061273.17,HDAC7,protein_coding	-0.000613876	6.30116	-12.4876	3.8154e-08	9.8807e-07	4.71873
ENSG00000145391.13,SETD7,protein_coding	-0.00118355	5.92351	-12.4699	3.87532e-08	1.00164e-06	5.35759
ENSG00000115306.15,SPTBN1,protein_coding	-0.000608492	7.55413	-12.4577	3.91711e-08	1.01048e-06	4.48552
ENSG00000112294.12,ALDH5A1,protein_coding	-0.000619579	5.50789	-12.4552	3.92594e-08	1.0108e-06	4.66693
ENSG00000081026.18,MAGI3,protein_coding	-0.00107963	3.35869	-12.4529	3.93378e-08	1.01086e-06	5.29173
ENSG00000100889.11,PCK2,protein_coding	0.000435021	5.3948	12.4488	3.9483e-08	1.01264e-06	4.35067
ENSG00000184557.4,SOCS3,protein_coding	0.000633566	1.93916	12.4445	3.9632e-08	1.0145e-06	4.77605
ENSG00000233276.3,GPX1,protein_coding	0.000404373	5.58176	12.4322	4.00646e-08	1.02361e-06	4.30444
ENSG00000127124.14,HIVEP3,protein_coding	0.00078097	3.56689	12.4282	4.0206e-08	1.02525e-06	4.84935
ENSG00000139998.14,RAB15,protein_coding	-0.000884861	4.33171	-12.4248	4.03296e-08	1.02644e-06	4.9264
ENSG00000176658.16,MYO1D,protein_coding	0.000625869	1.1215	12.4155	4.06616e-08	1.03291e-06	4.71667
ENSG00000145425.9,RPS3A,protein_coding	0.000352017	10.6007	12.4102	4.08534e-08	1.03393e-06	4.12618
ENSG00000277443.2,MARCKS,protein_coding	0.00118436	1.25178	12.4101	4.08569e-08	1.03393e-06	5.29508
ENSG00000104635.13,SLC39A14,protein_coding	0.000579542	5.86893	12.4051	4.10393e-08	1.03657e-06	4.63353
ENSG00000145779.7,TNFAIP8,protein_coding	-0.000546418	6.45023	-12.3696	4.23498e-08	1.06765e-06	4.49345
ENSG00000135916.15,ITM2C,protein_coding	0.00048783	6.29521	12.3567	4.28404e-08	1.07798e-06	4.43483
ENSG00000004864.13,SLC25A13,protein_coding	0.000564738	2.94862	12.3453	4.32766e-08	1.0869e-06	4.50231
ENSG00000274333.4,CU633967.1,lincRNA	-0.000863939	3.75234	-12.3343	4.37036e-08	1.09555e-06	4.98943
ENSG00000165757.8,JCAD,protein_coding	-0.00143877	-0.457583	-12.3283	4.39378e-08	1.09791e-06	5.47844
ENSG00000161551.14,ZNF577,protein_coding	0.00111482	0.00788115	12.3276	4.39626e-08	1.09791e-06	5.19311
ENSG00000167984.17,NLRC3,protein_coding	-0.000850764	5.10912	-12.31	4.46599e-08	1.1127e-06	4.93751
ENSG00000171757.15,LRRC34,protein_coding	-0.00148969	1.21885	-12.3084	4.47222e-08	1.1127e-06	5.38802
ENSG00000095794.19,CREM,protein_coding	0.000493529	3.82819	12.3046	4.48727e-08	1.11437e-06	4.37974
ENSG00000112655.15,PTK7,protein_coding	0.000756508	4.24839	12.2956	4.52372e-08	1.12133e-06	4.80951
ENSG00000099860.8,GADD45B,protein_coding	0.000497689	2.57771	12.291	4.54215e-08	1.1238e-06	4.35033
ENSG00000071575.11,TRIB2,protein_coding	-0.000717181	4.76289	-12.2796	4.58874e-08	1.13322e-06	4.71043
ENSG00000266074.8,BAHCC1,protein_coding	-0.00126357	4.17361	-12.2764	4.60175e-08	1.13433e-06	5.31861
ENSG00000234449.2,FAM239A,lincRNA	0.000563936	3.34249	12.2739	4.6124e-08	1.13485e-06	4.42966
ENSG00000162244.10,RPL29,protein_coding	0.00034014	9.21907	12.2679	4.63704e-08	1.13881e-06	4.00889
ENSG00000090339.8,ICAM1,protein_coding	0.000461019	3.17473	12.2609	4.66634e-08	1.14265e-06	4.24618
ENSG00000091436.16,MAP3K20,protein_coding	-0.00114819	4.93164	-12.26	4.66982e-08	1.14265e-06	5.07107
ENSG00000143891.16,GALM,protein_coding	-0.000592172	2.95718	-12.2506	4.70949e-08	1.15024e-06	4.51388
ENSG00000139044.10,B4GALNT3,protein_coding	-0.00140046	0.292582	-12.2429	4.74198e-08	1.15601e-06	5.39495
ENSG00000143889.15,HNRNPLL,protein_coding	-0.000430367	6.01275	-12.2409	4.75049e-08	1.15601e-06	4.21324
ENSG00000123595.7,RAB9A,protein_coding	0.000449186	4.04508	12.2339	4.78037e-08	1.16116e-06	4.23638
ENSG00000156011.16,PSD3,protein_coding	0.000941273	0.295869	12.2158	4.85877e-08	1.17805e-06	4.65625
ENSG00000136404.15,TM6SF1,protein_coding	-0.00143607	0.262192	-12.2093	4.88736e-08	1.18283e-06	5.39732
ENSG00000100427.15,MLC1,protein_coding	-0.00152698	-0.476305	-12.2071	4.89666e-08	1.18293e-06	5.43003
ENSG00000266338.6,NBPF15,protein_coding	0.000453487	3.5412	12.2015	4.92168e-08	1.18682e-06	4.21399
ENSG00000171100.14,MTM1,protein_coding	-0.000518239	4.86645	-12.1814	5.01153e-08	1.2063e-06	4.3385
ENSG00000198833.6,UBE2J1,protein_coding	0.000377779	6.6563	12.1715	5.05643e-08	1.21476e-06	4.01458
ENSG00000100320.22,RBFOX2,protein_coding	-0.00106375	4.40322	-12.1696	5.06493e-08	1.21476e-06	5.06184
ENSG00000123989.13,CHPF,protein_coding	0.000481383	3.36822	12.1556	5.12938e-08	1.22801e-06	4.25631
ENSG00000125746.16,EML2,protein_coding	0.000389764	5.32208	12.1512	5.14964e-08	1.23064e-06	4.03605
ENSG00000119138.4,KLF9,protein_coding	0.00080987	-2.2843	12.146	5.17395e-08	1.23335e-06	4.72867
ENSG00000143933.16,CALM2,protein_coding	0.000543852	8.40177	12.1436	5.18496e-08	1.23335e-06	4.35771
ENSG00000179222.17,MAGED1,protein_coding	0.000802189	5.2598	12.1428	5.18877e-08	1.23335e-06	4.64359
ENSG00000182179.12,UBA7,protein_coding	0.000529112	4.31788	12.1358	5.22166e-08	1.23754e-06	4.2928
ENSG00000132589.15,FLOT2,protein_coding	0.00040056	6.29521	12.1336	5.23225e-08	1.23754e-06	3.94625
ENSG00000164161.9,HHIP,protein_coding	-0.00153511	1.89884	-12.1323	5.23815e-08	1.23754e-06	5.35059
ENSG00000049759.17,NEDD4L,protein_coding	-0.000608693	3.20828	-12.1295	5.2515e-08	1.23754e-06	4.43035
ENSG00000188611.14,ASAH2,protein_coding	-0.00146109	-2.07094	-12.1287	5.25549e-08	1.23754e-06	5.31473
ENSG00000177406.4,AC021054.1,antisense_RNA	0.000578633	2.02851	12.1272	5.26216e-08	1.23754e-06	4.40892
ENSG00000139531.12,SUOX,protein_coding	0.000573254	1.8119	12.122	5.28727e-08	1.24125e-06	4.35144
ENSG00000064989.12,CALCRL,protein_coding	0.000830254	-0.752457	12.1114	5.33816e-08	1.25099e-06	4.73311
ENSG00000177181.14,RIMKLA,protein_coding	-0.00111543	1.75775	-12.106	5.36414e-08	1.2524e-06	5.04334
ENSG00000046647.13,GEMIN8,protein_coding	0.000474102	3.70374	12.1041	5.37344e-08	1.2524e-06	4.19125
ENSG00000070159.13,PTPN3,protein_coding	-0.00131493	3.77496	-12.0997	5.395e-08	1.2524e-06	5.01286
ENSG00000154429.10,CCSAP,protein_coding	-0.000558443	5.63411	-12.0994	5.39643e-08	1.2524e-06	4.3237
ENSG00000196814.14,MVB12B,protein_coding	-0.00126065	4.20944	-12.0991	5.39775e-08	1.2524e-06	5.06633
ENSG00000127152.17,BCL11B,protein_coding	-0.000596236	5.96095	-12.0985	5.40064e-08	1.2524e-06	4.37719
ENSG00000165802.22,NSMF,protein_coding	0.000545237	2.04918	12.0921	5.43198e-08	1.25748e-06	4.17166
ENSG00000131069.19,ACSS2,protein_coding	0.000527972	2.34645	12.0867	5.45907e-08	1.26156e-06	4.26369
ENSG00000134250.19,NOTCH2,protein_coding	-0.000527643	6.7185	-12.0722	5.53117e-08	1.27321e-06	4.11174
ENSG00000260075.1,AC217777.1,unprocessed_pseudogene	0.00126938	-0.933024	12.0704	5.54035e-08	1.27321e-06	4.89847
ENSG00000123066.7,MED13L,protein_coding	-0.000494645	7.21971	-12.0688	5.54836e-08	1.27321e-06	4.03876
ENSG00000182541.17,LIMK2,protein_coding	0.000398732	5.85082	12.0681	5.55186e-08	1.27321e-06	3.94853
ENSG00000148798.10,INA,protein_coding	-0.00155525	-1.48324	-12.0656	5.56409e-08	1.27321e-06	5.29173
ENSG00000240694.8,PNMA2,protein_coding	-0.00154261	0.924676	-12.0651	5.56689e-08	1.27321e-06	5.28904
ENSG00000125954.12,CHURC1-FNTB,protein_coding	0.000908991	0.296463	12.061	5.58772e-08	1.2753e-06	4.79258
ENSG00000138835.22,RGS3,protein_coding	0.000607652	2.31458	12.0595	5.59518e-08	1.2753e-06	4.35189
ENSG00000196154.11,S100A4,protein_coding	-0.00160205	3.96814	-12.0372	5.70998e-08	1.2982e-06	4.84655
ENSG00000111846.16,GCNT2,protein_coding	0.00114211	-1.58982	12.0362	5.71517e-08	1.2982e-06	5.00801
ENSG00000255330.9,SOGA3,protein_coding	-0.00118967	2.54123	-12.015	5.82607e-08	1.32114e-06	5.00222
ENSG00000182749.5,PAQR7,protein_coding	0.000866737	0.401701	12.0109	5.84832e-08	1.32393e-06	4.61515
ENSG00000185800.11,DMWD,protein_coding	0.000394987	4.73854	11.9962	5.9269e-08	1.33944e-06	3.91602
ENSG00000134198.9,TSPAN2,protein_coding	-0.0014348	1.43581	-11.9888	5.96737e-08	1.3463e-06	5.17371
ENSG00000163975.11,MELTF,protein_coding	0.000550473	2.73633	11.9841	5.99309e-08	1.34981e-06	4.23589
ENSG00000107957.16,SH3PXD2A,protein_coding	0.000503062	4.85086	11.9811	6.00931e-08	1.35118e-06	4.09542
ENSG00000198947.15,DMD,protein_coding	0.000975021	-0.171404	11.9758	6.03847e-08	1.35323e-06	4.7883
ENSG00000080854.14,IGSF9B,protein_coding	-0.00138993	2.49191	-11.9757	6.03878e-08	1.35323e-06	4.92412
ENSG00000135842.16,FAM129A,protein_coding	0.000580569	3.61996	11.9684	6.07965e-08	1.3592e-06	3.91595
ENSG00000141349.8,G6PC3,protein_coding	0.000417881	4.87819	11.9672	6.08581e-08	1.3592e-06	3.94693
ENSG00000180626.9,ZNF594,protein_coding	0.00071171	3.86799	11.9416	6.23044e-08	1.38917e-06	4.35186
ENSG00000234663.5,LINC01934,lincRNA	-0.00141417	0.747657	-11.9111	6.40687e-08	1.42612e-06	5.11196
ENSG00000161298.17,ZNF382,protein_coding	-0.00121342	2.51711	-11.887	6.55022e-08	1.45559e-06	4.91365
ENSG00000176842.14,IRX5,protein_coding	-0.00124051	2.12681	-11.872	6.64153e-08	1.47342e-06	4.87997
ENSG00000009694.13,TENM1,protein_coding	-0.00144116	0.503619	-11.8532	6.75746e-08	1.49665e-06	4.99799
ENSG00000175175.5,PPM1E,protein_coding	-0.00148056	-0.618611	-11.8493	6.78196e-08	1.49958e-06	5.07663
ENSG00000113263.12,ITK,protein_coding	-0.00112099	5.52041	-11.8465	6.79953e-08	1.50097e-06	4.8157
ENSG00000141540.10,TTYH2,protein_coding	0.000670523	1.82809	11.8375	6.85564e-08	1.51085e-06	4.2905
ENSG00000198034.10,RPS4X,protein_coding	0.000324608	10.533	11.8312	6.89594e-08	1.51722e-06	3.55878
ENSG00000189367.14,KIAA0408,protein_coding	-0.00114625	3.18781	-11.8206	6.9639e-08	1.52964e-06	4.8068
ENSG00000109944.10,C11orf63,protein_coding	0.0012162	-1.38964	11.8141	7.00546e-08	1.53582e-06	4.82682
ENSG00000130584.10,ZBTB46,protein_coding	0.000662444	-0.728329	11.8115	7.02252e-08	1.53582e-06	4.2659
ENSG00000140044.12,JDP2,protein_coding	0.000880583	0.403594	11.8109	7.02664e-08	1.53582e-06	4.54505
ENSG00000165996.13,HACD1,protein_coding	-0.00124434	2.1978	-11.8077	7.04711e-08	1.53608e-06	4.88154
ENSG00000082269.16,FAM135A,protein_coding	0.000523409	3.34043	11.8071	7.05089e-08	1.53608e-06	4.02488
ENSG00000147852.15,VLDLR,protein_coding	-0.00077109	3.89207	-11.7986	7.10657e-08	1.54394e-06	4.29128
ENSG00000158164.6,TMSB15A,protein_coding	-0.00152689	-1.06209	-11.7981	7.11018e-08	1.54394e-06	5.03351
ENSG00000166707.10,ZCCHC18,protein_coding	0.000987287	-1.97361	11.7947	7.13262e-08	1.54629e-06	4.64517
ENSG00000100167.19,SEPT3,protein_coding	-0.00109648	1.918	-11.7886	7.17277e-08	1.55247e-06	4.74659
ENSG00000269893.6,SNHG8,lincRNA	0.000420225	5.45858	11.7803	7.22797e-08	1.56013e-06	3.71228
ENSG00000140750.16,ARHGAP17,protein_coding	0.000376729	5.71114	11.7798	7.2316e-08	1.56013e-06	3.67206
ENSG00000205413.7,SAMD9,protein_coding	0.000378676	6.20529	11.7632	7.34341e-08	1.57941e-06	3.65122
ENSG00000138964.16,PARVG,protein_coding	-0.000955597	4.40425	-11.7621	7.35135e-08	1.57941e-06	4.52359
ENSG00000197879.14,MYO1C,protein_coding	0.000392839	4.37468	11.7613	7.35656e-08	1.57941e-06	3.68625
ENSG00000175265.17,GOLGA8A,protein_coding	0.00043601	5.4407	11.7573	7.38388e-08	1.58272e-06	3.61292
ENSG00000245526.10,LINC00461,lincRNA	-0.00106598	-0.553281	-11.7551	7.39937e-08	1.58349e-06	4.67973
ENSG00000152556.15,PFKM,protein_coding	0.000427786	5.3937	11.7525	7.4172e-08	1.58476e-06	3.70233
ENSG00000131015.4,ULBP2,protein_coding	-0.00101796	1.56326	-11.7493	7.43944e-08	1.58574e-06	4.57224
ENSG00000039560.13,RAI14,protein_coding	0.00119359	0.0675356	11.7484	7.44563e-08	1.58574e-06	4.7187
ENSG00000169604.19,ANTXR1,protein_coding	-0.00142445	1.6	-11.7455	7.46554e-08	1.58744e-06	4.96741
ENSG00000175463.11,TBC1D10C,protein_coding	-0.000923209	4.16847	-11.7361	7.53072e-08	1.59875e-06	4.51457
ENSG00000257702.3,LBX2-AS1,antisense_RNA	0.000762798	-0.0191783	11.7313	7.56434e-08	1.60333e-06	4.31193
ENSG00000067141.16,NEO1,protein_coding	-0.000810766	4.39683	-11.7114	7.70597e-08	1.63075e-06	4.37232
ENSG00000196141.13,SPATS2L,protein_coding	0.000542655	2.23175	11.7092	7.72157e-08	1.63146e-06	3.91893
ENSG00000091136.13,LAMB1,protein_coding	0.00115289	-0.125222	11.6872	7.88157e-08	1.66262e-06	4.65198
ENSG00000163235.15,TGFA,protein_coding	-0.00117298	0.144713	-11.6719	7.99503e-08	1.68389e-06	4.70632
ENSG00000147454.13,SLC25A37,protein_coding	0.000424183	6.43269	11.6681	8.02364e-08	1.68725e-06	3.51504
ENSG00000262580.5,AC087741.1,antisense_RNA	0.000787842	-1.97015	11.6657	8.04179e-08	1.6884e-06	4.28803
ENSG00000173193.13,PARP14,protein_coding	0.00049393	5.42868	11.6512	8.1509e-08	1.70717e-06	3.69508
ENSG00000164056.10,SPRY1,protein_coding	-0.00126614	2.30765	-11.6505	8.15684e-08	1.70717e-06	4.76597
ENSG00000181026.14,AEN,protein_coding	0.000392734	5.68159	11.636	8.26768e-08	1.72765e-06	3.57865
ENSG00000100979.14,PLTP,protein_coding	0.000962295	-0.261912	11.6287	8.32462e-08	1.73682e-06	4.4717
ENSG00000259132.1,AL132780.3,protein_coding	-0.0011382	1.55852	-11.6268	8.33925e-08	1.73715e-06	4.62008
ENSG00000135454.13,B4GALNT1,protein_coding	-0.000983358	1.52814	-11.6212	8.38352e-08	1.74364e-06	4.45538
ENSG00000125733.17,TRIP10,protein_coding	0.000439014	3.85964	11.6138	8.44144e-08	1.75295e-06	3.57344
ENSG00000079257.7,LXN,protein_coding	-0.000967213	0.234258	-11.6097	8.47453e-08	1.75708e-06	4.45797
ENSG00000090013.9,BLVRB,protein_coding	0.000474388	2.10123	11.608	8.48806e-08	1.75715e-06	3.72098
ENSG00000123094.15,RASSF8,protein_coding	-0.00105122	2.12377	-11.6027	8.53029e-08	1.76315e-06	4.53538
ENSG00000183570.16,PCBP3,protein_coding	-0.00111218	3.59184	-11.5868	8.65877e-08	1.78693e-06	4.57777
ENSG00000068120.14,COASY,protein_coding	0.000362409	6.42311	11.5843	8.67906e-08	1.78834e-06	3.42649
ENSG00000198093.10,ZNF649,protein_coding	0.00118369	0.387266	11.5795	8.7184e-08	1.78916e-06	4.40066
ENSG00000228203.6,RNF144A-AS1,processed_transcript	-0.00142787	-1.12355	-11.579	8.72221e-08	1.78916e-06	4.78048
ENSG00000184489.11,PTP4A3,protein_coding	0.000708956	1.49924	11.5789	8.72337e-08	1.78916e-06	4.05905
ENSG00000187609.15,EXD3,protein_coding	0.000792725	-1.60578	11.5752	8.75328e-08	1.79254e-06	4.22561
ENSG00000245694.9,CRNDE,lincRNA	-0.000777602	4.38636	-11.5713	8.78555e-08	1.79385e-06	4.19772
ENSG00000110987.8,BCL7A,protein_coding	-0.00101555	3.73612	-11.5712	8.78665e-08	1.79385e-06	4.47106
ENSG00000167695.14,FAM57A,protein_coding	0.0006	2.58641	11.5692	8.80316e-08	1.79447e-06	3.94353
ENSG00000248098.11,BCKDHA,protein_coding	0.000413517	4.47058	11.5584	8.89274e-08	1.80996e-06	3.55946
ENSG00000136104.19,RNASEH2B,protein_coding	-0.000443591	6.76002	-11.5466	8.99268e-08	1.8275e-06	3.50422
ENSG00000140262.17,TCF12,protein_coding	0.00052602	6.82835	11.5446	9.00962e-08	1.82816e-06	3.77561
ENSG00000103202.12,NME4,protein_coding	0.000425892	4.80851	11.5284	9.14835e-08	1.85348e-06	3.54728
ENSG00000197619.13,ZNF615,protein_coding	0.00108794	0.728146	11.5204	9.21749e-08	1.86465e-06	4.31195
ENSG00000239713.8,APOBEC3G,protein_coding	0.000463856	3.85699	11.4949	9.44205e-08	1.90718e-06	3.59794
ENSG00000134308.13,YWHAQ,protein_coding	-0.000334723	8.94526	-11.492	9.46835e-08	1.90959e-06	3.27112
ENSG00000106789.12,CORO2A,protein_coding	-0.00152274	2.51955	-11.49	9.48655e-08	1.91037e-06	4.59613
ENSG00000147044.20,CASK,protein_coding	0.000493825	4.83105	11.4872	9.51141e-08	1.91207e-06	3.60235
ENSG00000124459.11,ZNF45,protein_coding	0.000533321	4.40864	11.4845	9.53536e-08	1.91207e-06	3.72207
ENSG00000173812.10,EIF1,protein_coding	0.000323433	9.04758	11.483	9.54888e-08	1.91207e-06	3.23475
ENSG00000081913.13,PHLPP1,protein_coding	-0.000668746	4.56863	-11.4826	9.55244e-08	1.91207e-06	3.93534
ENSG00000185115.5,NSMCE3,protein_coding	0.000404065	4.80435	11.4785	9.58978e-08	1.91666e-06	3.46203
ENSG00000282508.1,LINC01002,processed_transcript	0.000528225	3.43606	11.4759	9.61325e-08	1.91847e-06	3.69477
ENSG00000198133.8,TMEM229B,protein_coding	0.000864802	2.10834	11.4658	9.70629e-08	1.93414e-06	4.168
ENSG00000265681.7,RPL17,protein_coding	0.000323951	9.33485	11.4632	9.73027e-08	1.93602e-06	3.21097
ENSG00000076555.15,ACACB,protein_coding	-0.00105549	2.96357	-11.4567	9.79e-08	1.945e-06	4.39162
ENSG00000105373.18,NOP53,protein_coding	0.000345152	7.76836	11.4543	9.81233e-08	1.94653e-06	3.25739
ENSG00000198771.10,RCSD1,protein_coding	-0.000916921	6.05988	-11.4496	9.85671e-08	1.95242e-06	4.25018
ENSG00000198176.12,TFDP1,protein_coding	-0.000370442	6.71675	-11.4448	9.90176e-08	1.95843e-06	3.28561
ENSG00000197958.12,RPL12,protein_coding	0.000314846	9.26987	11.4273	1.00678e-07	1.98831e-06	3.16645
ENSG00000189283.9,FHIT,protein_coding	0.000743832	0.218751	11.4217	1.01215e-07	1.99597e-06	3.97907
ENSG00000130741.10,EIF2S3,protein_coding	0.000384516	8.22625	11.4142	1.0194e-07	2.00728e-06	3.18208
ENSG00000128394.16,APOBEC3F,protein_coding	0.000539251	2.92104	11.4021	1.03119e-07	2.0275e-06	3.6768
ENSG00000149054.15,ZNF215,protein_coding	0.000865422	-0.589774	11.3961	1.0371e-07	2.0361e-06	4.14903
ENSG00000012174.11,MBTPS2,protein_coding	0.000429151	4.61972	11.3872	1.04594e-07	2.05044e-06	3.41868
ENSG00000099337.4,KCNK6,protein_coding	-0.00135439	-0.140457	-11.3693	1.06396e-07	2.08269e-06	4.55844
ENSG00000075234.16,TTC38,protein_coding	0.000476075	3.11546	11.3656	1.06772e-07	2.08486e-06	3.50141
ENSG00000171466.9,ZNF562,protein_coding	0.00062936	4.84542	11.364	1.06934e-07	2.08486e-06	3.70063
ENSG00000155093.17,PTPRN2,protein_coding	-0.0008665	3.74001	-11.3636	1.06976e-07	2.08486e-06	4.11961
ENSG00000143674.10,MAP3K21,protein_coding	-0.0010626	2.60535	-11.3541	1.07956e-07	2.10074e-06	4.3095
ENSG00000100031.18,GGT1,protein_coding	0.000445863	3.86706	11.3526	1.08107e-07	2.10074e-06	3.42861
ENSG00000250479.8,CHCHD10,protein_coding	0.000424015	3.32709	11.3466	1.08728e-07	2.10974e-06	3.36707
ENSG00000167380.16,ZNF226,protein_coding	0.000626495	3.32238	11.3352	1.0992e-07	2.12734e-06	3.76866
ENSG00000076706.16,MCAM,protein_coding	0.000544167	2.39924	11.3336	1.10094e-07	2.12734e-06	3.62593
ENSG00000172014.12,ANKRD20A4,protein_coding	0.00102995	-0.618508	11.3334	1.10115e-07	2.12734e-06	4.17874
ENSG00000180891.12,CUEDC1,protein_coding	0.00080719	-0.262283	11.3219	1.11331e-07	2.14772e-06	4.00046
ENSG00000182010.10,RTKN2,protein_coding	-0.00114245	3.04975	-11.3037	1.13289e-07	2.18072e-06	4.31972
ENSG00000102409.9,BEX4,protein_coding	-0.00141206	1.55353	-11.303	1.13369e-07	2.18072e-06	4.52289
ENSG00000204525.16,HLA-C,protein_coding	0.000331203	7.73507	11.2998	1.13712e-07	2.18416e-06	3.06007
ENSG00000149084.12,HSD17B12,protein_coding	0.000506378	5.50521	11.2735	1.16628e-07	2.23694e-06	3.49572
ENSG00000272259.5,LINC01749,lincRNA	0.00105227	-1.4141	11.2715	1.1685e-07	2.23797e-06	4.22214
ENSG00000044115.20,CTNNA1,protein_coding	0.000489942	4.6097	11.2694	1.17086e-07	2.23926e-06	3.33553
ENSG00000204054.13,LINC00963,processed_transcript	0.000668467	2.1261	11.2506	1.19221e-07	2.27391e-06	3.71909
ENSG00000104856.13,RELB,protein_coding	0.000543872	2.78167	11.2489	1.19424e-07	2.27391e-06	3.37075
ENSG00000119514.6,GALNT12,protein_coding	-0.00125185	0.904318	-11.2471	1.19631e-07	2.27391e-06	4.36524
ENSG00000233429.9,HOTAIRM1,antisense_RNA	0.000842539	-1.35804	11.2468	1.19658e-07	2.27391e-06	3.97845
ENSG00000173762.7,CD7,protein_coding	-0.00136095	2.79143	-11.246	1.19751e-07	2.27391e-06	4.45539
ENSG00000242110.7,AMACR,protein_coding	0.000489025	3.11646	11.2408	1.20353e-07	2.28207e-06	3.42966
ENSG00000197044.10,ZNF441,protein_coding	0.000706574	1.18892	11.238	1.20677e-07	2.28399e-06	3.795
ENSG00000174500.12,GCSAM,protein_coding	0.00124265	0.259061	11.2359	1.20931e-07	2.28399e-06	4.20416
ENSG00000099250.17,NRP1,protein_coding	0.000834689	-0.0834231	11.2355	1.20969e-07	2.28399e-06	3.89285
ENSG00000154358.20,OBSCN,protein_coding	-0.00086332	4.94896	-11.2328	1.21288e-07	2.28678e-06	3.9196
ENSG00000172005.10,MAL,protein_coding	-0.00118832	1.52911	-11.2294	1.21688e-07	2.29107e-06	4.30577
ENSG00000272414.5,FAM47E-STBD1,protein_coding	-0.00113307	-0.822923	-11.2177	1.23065e-07	2.31373e-06	4.24803
ENSG00000159882.12,ZNF230,protein_coding	0.000746879	2.03627	11.2145	1.23453e-07	2.31774e-06	3.82745
ENSG00000182247.9,UBE2E2,protein_coding	0.000991428	0.806521	11.209	1.24112e-07	2.32684e-06	3.85462
ENSG00000181523.12,SGSH,protein_coding	0.000640289	-0.17398	11.1985	1.25371e-07	2.34714e-06	3.6162
ENSG00000106070.17,GRB10,protein_coding	-0.00137168	0.177849	-11.1826	1.27319e-07	2.38027e-06	4.40288
ENSG00000050628.20,PTGER3,protein_coding	-0.00117582	0.063373	-11.1808	1.27541e-07	2.38106e-06	4.24975
ENSG00000183628.12,DGCR6,protein_coding	-0.00123509	0.44056	-11.179	1.27762e-07	2.38186e-06	4.23269
ENSG00000141504.11,SAT2,protein_coding	0.000532308	2.62135	11.1721	1.2862e-07	2.3945e-06	3.404
ENSG00000184588.17,PDE4B,protein_coding	0.000749808	-0.799282	11.17	1.28883e-07	2.39603e-06	3.79076
ENSG00000184939.15,ZFP90,protein_coding	0.000545989	4.82661	11.1625	1.29828e-07	2.41023e-06	3.40076
ENSG00000132436.11,FIGNL1,protein_coding	-0.000366887	6.57043	-11.1502	1.31386e-07	2.43576e-06	3.04023
ENSG00000167637.16,ZNF283,protein_coding	0.000770422	0.913632	11.1398	1.32719e-07	2.45706e-06	3.77798
ENSG00000172667.10,ZMAT3,protein_coding	0.000361205	5.75336	11.136	1.33199e-07	2.46252e-06	2.99626
ENSG00000105193.8,RPS16,protein_coding	0.000307005	9.35316	11.1307	1.33889e-07	2.47081e-06	2.86037
ENSG00000087077.13,TRIP6,protein_coding	0.000622876	2.72067	11.1297	1.34019e-07	2.47081e-06	3.35937
ENSG00000109674.3,NEIL3,protein_coding	-0.000422339	6.05922	-11.1219	1.35041e-07	2.4862e-06	3.15512
ENSG00000213145.9,CRIP1,protein_coding	-0.000529703	4.00441	-11.1195	1.35363e-07	2.4887e-06	3.20976
ENSG00000141295.13,SCRN2,protein_coding	0.000403976	4.44202	11.1176	1.35612e-07	2.48984e-06	3.11462
ENSG00000101224.17,CDC25B,protein_coding	-0.000387725	7.27213	-11.1134	1.36159e-07	2.49644e-06	3.03061
ENSG00000153250.19,RBMS1,protein_coding	-0.0009922	5.48853	-11.1105	1.36552e-07	2.5002e-06	4.01423
ENSG00000107485.15,GATA3,protein_coding	-0.000678991	6.0196	-11.1001	1.37941e-07	2.52216e-06	3.51445
ENSG00000185304.14,RGPD2,protein_coding	-0.00106988	3.4397	-11.0924	1.38986e-07	2.53779e-06	4.05966
ENSG00000170017.12,ALCAM,protein_coding	0.000374525	5.06446	11.0909	1.39187e-07	2.53797e-06	2.95235
ENSG00000181666.17,HKR1,protein_coding	0.000572465	4.71205	11.0857	1.3989e-07	2.5473e-06	3.38561
ENSG00000165434.7,PGM2L1,protein_coding	-0.000548034	4.74375	-11.0842	1.4009e-07	2.54746e-06	3.30449
ENSG00000162976.12,PQLC3,protein_coding	-0.000660568	2.98341	-11.064	1.4288e-07	2.59465e-06	3.56015
ENSG00000136603.13,SKIL,protein_coding	0.000401932	4.45657	11.0622	1.43132e-07	2.59569e-06	3.05101
ENSG00000152192.7,POU4F1,protein_coding	-0.00134639	0.151283	-11.0583	1.43679e-07	2.60206e-06	4.24175
ENSG00000147180.16,ZNF711,protein_coding	-0.00092479	3.27577	-11.0567	1.43914e-07	2.60278e-06	3.88063
ENSG00000026652.13,AGPAT4,protein_coding	0.000426586	3.52829	11.0509	1.44725e-07	2.61389e-06	3.10192
ENSG00000214717.11_PAR_Y,ZBED1,protein_coding	-0.0013204	0.361028	-11.0432	1.45824e-07	2.63017e-06	3.96658
ENSG00000043355.11,ZIC2,protein_coding	-0.001133	1.08928	-11.039	1.46426e-07	2.63643e-06	3.97733
ENSG00000212978.6,AC016747.1,processed_transcript	0.000634347	-0.249079	11.038	1.46567e-07	2.63643e-06	3.46927
ENSG00000135926.14,TMBIM1,protein_coding	0.000386002	3.58141	11.0364	1.46792e-07	2.6369e-06	2.99811
ENSG00000182774.10,RPS17,protein_coding	0.000321319	9.50932	11.0317	1.47473e-07	2.64557e-06	2.75866
ENSG00000081177.18,EXD2,protein_coding	0.000526282	4.10427	11.0277	1.48055e-07	2.65244e-06	3.29198
ENSG00000196172.9,ZNF681,protein_coding	-0.00108358	2.42616	-11.0254	1.48387e-07	2.6548e-06	3.98362
ENSG00000263753.6,LINC00667,lincRNA	0.000558847	2.97881	11.0228	1.48769e-07	2.65721e-06	3.33693
ENSG00000198752.10,CDC42BPB,protein_coding	0.000570901	-0.0445757	11.0217	1.48921e-07	2.65721e-06	3.32739
ENSG00000141622.13,RNF165,protein_coding	-0.00136338	-1.03085	-11.0173	1.49573e-07	2.66227e-06	4.23684
ENSG00000132646.10,PCNA,protein_coding	-0.000396879	8.70092	-11.0171	1.49604e-07	2.66227e-06	2.81006
ENSG00000169093.15,ASMTL,protein_coding	0.000438403	4.4178	11.0148	1.49932e-07	2.66455e-06	3.10288
ENSG00000213762.11,ZNF134,protein_coding	0.000676977	4.00802	11.0116	1.50407e-07	2.66934e-06	3.49299
ENSG00000253250.2,C8orf88,protein_coding	0.000747123	0.931369	11.0103	1.50603e-07	2.66934e-06	3.63443
ENSG00000278175.3,GLIDR,lincRNA	0.000664417	0.0981489	11.0073	1.51037e-07	2.67347e-06	3.51375
ENSG00000126005.16,MMP24-AS1,protein_coding	0.000435615	4.0628	10.9931	1.5317e-07	2.70764e-06	3.07611
ENSG00000069493.14,CLEC2D,protein_coding	-0.00072227	3.90712	-10.9905	1.53562e-07	2.71096e-06	3.53745
ENSG00000170468.7,RIOX1,protein_coding	-0.000817908	4.23235	-10.9864	1.54171e-07	2.7181e-06	3.69314
ENSG00000139354.10,GAS2L3,protein_coding	0.000620877	-0.991173	10.9716	1.56437e-07	2.7544e-06	3.40503
ENSG00000110719.9,TCIRG1,protein_coding	0.000412242	3.53353	10.9589	1.58397e-07	2.78523e-06	2.90412
ENSG00000115267.5,IFIH1,protein_coding	0.000417716	4.05881	10.9488	1.59994e-07	2.80961e-06	2.97149
ENSG00000053254.15,FOXN3,protein_coding	-0.000485701	6.90212	-10.9325	1.62578e-07	2.85121e-06	3.03803
ENSG00000150093.18,ITGB1,protein_coding	-0.000380523	7.34195	-10.9303	1.62932e-07	2.85367e-06	2.83751
ENSG00000276256.1,AC011043.1,protein_coding	-0.000920506	3.05583	-10.9267	1.63507e-07	2.85998e-06	3.68554
ENSG00000149328.14,GLB1L2,protein_coding	-0.00116269	1.49234	-10.907	1.66729e-07	2.91251e-06	3.88566
ENSG00000136878.12,USP20,protein_coding	-0.000359732	6.19371	-10.8922	1.69182e-07	2.95149e-06	2.78902
ENSG00000106069.21,CHN2,protein_coding	-0.0013053	1.29782	-10.887	1.70061e-07	2.96294e-06	4.05402
ENSG00000140545.14,MFGE8,protein_coding	-0.000641644	5.31848	-10.8829	1.70751e-07	2.97107e-06	3.24995
ENSG00000167208.14,SNX20,protein_coding	-0.00059703	2.34277	-10.869	1.73124e-07	3.00842e-06	3.26876
ENSG00000168243.10,GNG4,protein_coding	-0.00156419	-0.678487	-10.8671	1.73455e-07	3.01024e-06	4.01371
ENSG00000227403.1,LINC01806,lincRNA	0.000625065	2.28264	10.8655	1.73716e-07	3.01085e-06	3.27864
ENSG00000052795.12,FNIP2,protein_coding	-0.000848725	4.82599	-10.8523	1.76008e-07	3.04662e-06	3.60302
ENSG00000178852.15,EFCAB13,protein_coding	0.000706417	0.441423	10.8495	1.76501e-07	3.05117e-06	3.35217
ENSG00000178163.7,ZNF518B,protein_coding	0.000486286	4.66603	10.8445	1.77378e-07	3.06236e-06	3.04031
ENSG00000196586.13,MYO6,protein_coding	0.00042325	1.48633	10.8394	1.78278e-07	3.07242e-06	2.89371
ENSG00000168672.3,FAM84B,protein_coding	-0.00120098	1.12695	-10.837	1.78702e-07	3.07242e-06	3.94063
ENSG00000171160.17,MORN4,protein_coding	0.000880272	-1.54679	10.8365	1.788e-07	3.07242e-06	3.48738
ENSG00000145506.13,NKD2,protein_coding	-0.00110075	2.80523	-10.836	1.78884e-07	3.07242e-06	3.78156
ENSG00000010017.12,RANBP9,protein_coding	-0.000351822	6.70976	-10.8341	1.7922e-07	3.07423e-06	2.70546
ENSG00000136982.5,DSCC1,protein_coding	-0.000475495	5.64818	-10.8302	1.79916e-07	3.0822e-06	2.91644
ENSG00000267645.5,POLR2J2,protein_coding	-0.00113378	2.2942	-10.8269	1.80516e-07	3.08849e-06	3.77837
ENSG00000236438.7,FAM157A,transcribed_unprocessed_pseudogene	0.000912078	0.78815	10.8225	1.81303e-07	3.09798e-06	3.43707
ENSG00000160255.17,ITGB2,protein_coding	0.000621814	5.10973	10.8199	1.81774e-07	3.10205e-06	3.26298
ENSG00000116824.4,CD2,protein_coding	-0.00151378	1.99288	-10.8185	1.82034e-07	3.1025e-06	4.00696
ENSG00000155463.12,OXA1L,protein_coding	0.00032938	6.65752	10.8124	1.83147e-07	3.11749e-06	2.61209
ENSG00000172794.19,RAB37,protein_coding	-0.00106531	3.01647	-10.807	1.84128e-07	3.12469e-06	3.69972
ENSG00000072422.16,RHOBTB1,protein_coding	-0.00134271	-0.359859	-10.8063	1.84252e-07	3.12469e-06	3.98111
ENSG00000185340.15,GAS2L1,protein_coding	-0.00109787	1.87224	-10.8044	1.84596e-07	3.12469e-06	3.77826
ENSG00000182162.10,P2RY8,protein_coding	-0.000802688	5.4358	-10.8038	1.84709e-07	3.12469e-06	3.49156
ENSG00000250264.1,AL669918.1,protein_coding	0.000712368	1.42952	10.8036	1.84744e-07	3.12469e-06	3.25434
ENSG00000067177.14,PHKA1,protein_coding	-0.00101315	2.54449	-10.8	1.85419e-07	3.13212e-06	3.69835
ENSG00000153898.12,MCOLN2,protein_coding	0.000462164	0.146785	10.7955	1.86242e-07	3.14204e-06	2.91848
ENSG00000257027.1,AC010186.3,sense_intronic	-0.00103032	1.8934	-10.7888	1.87493e-07	3.15913e-06	3.73854
ENSG00000138678.10,GPAT3,protein_coding	-0.0011444	-0.202488	-10.7716	1.90755e-07	3.21004e-06	3.81782
ENSG00000155961.4,RAB39B,protein_coding	0.000555627	3.69807	10.7608	1.92811e-07	3.24054e-06	3.09505
ENSG00000146918.19,NCAPG2,protein_coding	-0.00034147	7.40293	-10.7562	1.93711e-07	3.25155e-06	2.60169
ENSG00000105640.12,RPL18A,protein_coding	0.000295595	9.6465	10.7477	1.95359e-07	3.2751e-06	2.4511
ENSG00000162004.16,CCDC78,protein_coding	0.000604608	0.0858074	10.7449	1.95908e-07	3.28017e-06	3.1524
ENSG00000165272.14,AQP3,protein_coding	-0.000761303	3.67923	-10.7418	1.96508e-07	3.28607e-06	3.30918
ENSG00000273749.4,CYFIP1,protein_coding	0.000432278	4.16629	10.7387	1.97127e-07	3.28642e-06	2.79919
ENSG00000042493.15,CAPG,protein_coding	-0.000647967	5.28372	-10.7385	1.97167e-07	3.28642e-06	3.19694
ENSG00000116663.10,FBXO6,protein_coding	0.000830196	0.29937	10.7377	1.97328e-07	3.28642e-06	3.31481
ENSG00000188636.3,RTL6,protein_coding	-0.000673073	5.57415	-10.7367	1.97516e-07	3.28642e-06	3.2368
ENSG00000163171.7,CDC42EP3,protein_coding	0.000530577	3.04814	10.7348	1.97909e-07	3.28885e-06	2.93876
ENSG00000144218.18,AFF3,protein_coding	-0.00132956	1.36887	-10.7307	1.98718e-07	3.29818e-06	3.92285
ENSG00000027697.13,IFNGR1,protein_coding	0.000375669	5.00941	10.7271	1.99429e-07	3.30586e-06	2.60227
ENSG00000198157.10,HMGN5,protein_coding	-0.000511636	4.051	-10.7215	2.00551e-07	3.32031e-06	2.94646
ENSG00000167552.13,TUBA1A,protein_coding	-0.000425945	7.61869	-10.7199	2.00883e-07	3.32168e-06	2.53188
ENSG00000103037.11,SETD6,protein_coding	0.000860418	-0.93994	10.7174	2.0139e-07	3.32594e-06	3.14772
ENSG00000136014.11,USP44,protein_coding	-0.00174224	2.19347	-10.7045	2.04003e-07	3.36492e-06	3.87099
ENSG00000100599.15,RIN3,protein_coding	0.000394557	3.93695	10.6996	2.05021e-07	3.37751e-06	2.6809
ENSG00000089486.16,CDIP1,protein_coding	0.000593221	1.90057	10.6884	2.07342e-07	3.41125e-06	3.04084
ENSG00000268903.1,AL627309.7,processed_pseudogene	0.000868969	-0.847165	10.6862	2.07789e-07	3.41125e-06	3.1945
ENSG00000110042.7,DTX4,protein_coding	0.000751447	1.76632	10.686	2.07837e-07	3.41125e-06	3.31014
ENSG00000204351.11,SKIV2L,protein_coding	0.000342808	6.02747	10.6711	2.10976e-07	3.4585e-06	2.49692
ENSG00000197461.13,PDGFA,protein_coding	0.000565435	1.22978	10.6627	2.12759e-07	3.48343e-06	3.00415
ENSG00000127947.15,PTPN12,protein_coding	0.000394478	4.59871	10.6581	2.13763e-07	3.49453e-06	2.571
ENSG00000042286.14,AIFM2,protein_coding	0.000433437	2.41011	10.6572	2.13961e-07	3.49453e-06	2.74259
ENSG00000100219.16,XBP1,protein_coding	0.000347349	5.29229	10.6541	2.14621e-07	3.50101e-06	2.48326
ENSG00000234745.10,HLA-B,protein_coding	0.000320423	7.99614	10.6491	2.15697e-07	3.51425e-06	2.35804
ENSG00000183018.8,SPNS2,protein_coding	-0.00128109	0.371116	-10.6406	2.17565e-07	3.54035e-06	3.81072
ENSG00000186399.10,GOLGA8R,protein_coding	-0.0012359	0.854446	-10.6315	2.1957e-07	3.56279e-06	3.68696
ENSG00000206503.12,HLA-A,protein_coding	0.000326626	8.50709	10.631	2.19682e-07	3.56279e-06	2.33688
ENSG00000174748.18,RPL15,protein_coding	0.000290958	9.97206	10.6307	2.19747e-07	3.56279e-06	2.31951
ENSG00000188785.11,ZNF548,protein_coding	0.000527362	4.3426	10.6132	2.23661e-07	3.62184e-06	2.88439
ENSG00000162512.15,SDC3,protein_coding	-0.00117822	0.529135	-10.6111	2.24158e-07	3.62547e-06	3.69774
ENSG00000159231.5,CBR3,protein_coding	-0.000998773	0.151344	-10.6053	2.25456e-07	3.64205e-06	3.52193
ENSG00000108797.11,CNTNAP1,protein_coding	0.000866742	1.585	10.6039	2.25788e-07	3.64298e-06	3.25768
ENSG00000197948.10,FCHSD1,protein_coding	0.000473435	-0.0869187	10.6004	2.2659e-07	3.6508e-06	2.77477
ENSG00000196526.10,AFAP1,protein_coding	-0.00115063	0.359872	-10.5994	2.26821e-07	3.6508e-06	3.56436
ENSG00000276043.4,UHRF1,protein_coding	-0.000337606	8.13038	-10.5977	2.27197e-07	3.65245e-06	2.39475
ENSG00000196372.12,ASB13,protein_coding	-0.00103849	2.4368	-10.5932	2.28249e-07	3.66191e-06	3.51897
ENSG00000131941.7,RHPN2,protein_coding	0.000618949	-0.742589	10.5928	2.28336e-07	3.66191e-06	3.02632
ENSG00000104833.11,TUBB4A,protein_coding	-0.000902996	0.3703	-10.5916	2.28617e-07	3.662e-06	3.40057
ENSG00000165175.15,MID1IP1,protein_coding	0.000350268	5.9206	10.5901	2.28955e-07	3.6622e-06	2.45129
ENSG00000164754.14,RAD21,protein_coding	-0.00030068	9.71938	-10.5892	2.2918e-07	3.6622e-06	2.30579
ENSG00000011478.11,QPCTL,protein_coding	0.00043191	3.47088	10.5777	2.31857e-07	3.70054e-06	2.65694
ENSG00000204387.12,C6orf48,protein_coding	0.000347618	6.91443	10.5531	2.37718e-07	3.78858e-06	2.34217
ENSG00000118402.5,ELOVL4,protein_coding	-0.00193828	3.53349	-10.5522	2.37942e-07	3.78858e-06	3.66908
ENSG00000120437.8,ACAT2,protein_coding	-0.000520976	6.66775	-10.5436	2.4004e-07	3.81716e-06	2.46916
ENSG00000068137.14,PLEKHH3,protein_coding	0.000661143	1.58666	10.5425	2.40311e-07	3.81716e-06	2.77259
ENSG00000167536.13,DHRS13,protein_coding	0.000367461	4.39002	10.5388	2.41209e-07	3.82686e-06	2.46108
ENSG00000094804.9,CDC6,protein_coding	-0.000373308	6.57808	-10.5349	2.42172e-07	3.83756e-06	2.4562
ENSG00000118971.7,CCND2,protein_coding	0.00080274	1.39251	10.5182	2.46307e-07	3.89354e-06	3.21787
ENSG00000106537.7,TSPAN13,protein_coding	-0.00104611	1.86678	-10.5178	2.4643e-07	3.89354e-06	3.43013
ENSG00000137502.9,RAB30,protein_coding	0.000447137	2.77161	10.5171	2.46582e-07	3.89354e-06	2.63538
ENSG00000160999.10,SH2B2,protein_coding	0.000647357	0.488568	10.5088	2.48694e-07	3.92223e-06	2.99454
ENSG00000106546.12,AHR,protein_coding	-0.000770696	-0.332935	-10.5063	2.49323e-07	3.9275e-06	3.16816
ENSG00000157827.19,FMNL2,protein_coding	0.000386416	1.90517	10.5039	2.49936e-07	3.93251e-06	2.44701
ENSG00000104881.15,PPP1R13L,protein_coding	0.000527054	2.3457	10.5021	2.50403e-07	3.93519e-06	2.78518
ENSG00000130021.13,PUDP,protein_coding	0.000467598	4.66132	10.5	2.50943e-07	3.93904e-06	2.45747
ENSG00000151773.12,CCDC122,protein_coding	-0.00109822	-1.0504	-10.493	2.52724e-07	3.96232e-06	3.50874
ENSG00000136492.8,BRIP1,protein_coding	-0.000430626	5.90397	-10.472	2.58214e-07	4.04363e-06	2.44571
ENSG00000196975.15,ANXA4,protein_coding	0.000561535	4.17038	10.4684	2.59168e-07	4.05374e-06	2.68955
ENSG00000231500.6,RPS18,protein_coding	0.000284813	10.4449	10.4673	2.59469e-07	4.05374e-06	2.13264
ENSG00000081237.18,PTPRC,protein_coding	-0.000413035	7.80721	-10.4626	2.607e-07	4.0682e-06	2.24371
ENSG00000104953.19,TLE6,protein_coding	0.000654857	-0.322858	10.4606	2.61247e-07	4.07197e-06	2.96002
ENSG00000183484.11,GPR132,protein_coding	0.0005223	0.0835784	10.4518	2.63618e-07	4.10412e-06	2.72097
ENSG00000106144.19,CASP2,protein_coding	-0.00034769	7.2132	-10.4484	2.64524e-07	4.1134e-06	2.26519
ENSG00000043462.11,LCP2,protein_coding	-0.00048513	6.01441	-10.445	2.65452e-07	4.12302e-06	2.64265
ENSG00000158747.13,NBL1,protein_coding	-0.00116858	-0.0880143	-10.4348	2.68241e-07	4.16149e-06	3.31388
ENSG00000010818.9,HIVEP2,protein_coding	0.000476915	5.74167	10.4327	2.68823e-07	4.16566e-06	2.53488
ENSG00000099875.14,MKNK2,protein_coding	0.000311384	6.7711	10.4266	2.70495e-07	4.1867e-06	2.17059
ENSG00000117016.9,RIMS3,protein_coding	-0.000462498	4.74772	-10.4232	2.71466e-07	4.19685e-06	2.55438
ENSG00000162104.9,ADCY9,protein_coding	-0.00101829	-0.699296	-10.4175	2.73032e-07	4.21616e-06	3.34803
ENSG00000140105.17,WARS,protein_coding	0.000308166	7.12582	10.4154	2.73649e-07	4.2171e-06	2.15987
ENSG00000179820.15,MYADM,protein_coding	0.000587686	2.17693	10.4151	2.73727e-07	4.2171e-06	2.71529
ENSG00000108176.14,DNAJC12,protein_coding	0.000940942	1.48715	10.4134	2.7421e-07	4.21966e-06	3.14215
ENSG00000103187.7,COTL1,protein_coding	-0.000886902	2.07563	-10.396	2.79149e-07	4.2882e-06	3.14964
ENSG00000120832.9,MTERF2,protein_coding	0.000530841	2.37797	10.3954	2.79308e-07	4.2882e-06	2.67146
ENSG00000156273.15,BACH1,protein_coding	0.00034404	5.58824	10.3913	2.8049e-07	4.30139e-06	2.2112
ENSG00000111879.18,FAM184A,protein_coding	-0.00159848	-0.546345	-10.3894	2.8106e-07	4.30517e-06	3.50636
ENSG00000134369.15,NAV1,protein_coding	-0.000695399	2.21181	-10.3846	2.82443e-07	4.31879e-06	2.82584
ENSG00000100365.14,NCF4,protein_coding	0.000690998	-0.722271	10.3841	2.82598e-07	4.31879e-06	2.93685
ENSG00000178498.15,DTX3,protein_coding	0.000569154	2.79548	10.3818	2.83249e-07	4.32221e-06	2.7186
ENSG00000189195.11,AC104836.1,protein_coding	-0.00106085	-0.335781	-10.3811	2.83471e-07	4.32221e-06	3.35885
ENSG00000186815.12,TPCN1,protein_coding	0.000367444	4.64183	10.3618	2.89155e-07	4.40383e-06	2.25346
ENSG00000181045.14,SLC26A11,protein_coding	0.000733216	-1.32909	10.3598	2.89763e-07	4.40804e-06	2.94955
ENSG00000075142.13,SRI,protein_coding	0.000329605	6.33261	10.3472	2.93544e-07	4.45733e-06	2.1124
ENSG00000144036.15,EXOC6B,protein_coding	-0.000481904	4.46853	-10.346	2.9391e-07	4.45733e-06	2.53813
ENSG00000136379.11,ABHD17C,protein_coding	0.000388457	3.25476	10.3457	2.94008e-07	4.45733e-06	2.30956
ENSG00000167693.16,NXN,protein_coding	-0.00151528	1.0249	-10.3409	2.95452e-07	4.47413e-06	3.32801
ENSG00000240303.7,ACAD11,protein_coding	0.000389244	4.82585	10.3258	3.00123e-07	4.5397e-06	2.2194
ENSG00000008988.9,RPS20,protein_coding	0.000301445	9.59257	10.3169	3.02889e-07	4.56735e-06	1.97681
ENSG00000146263.11,MMS22L,protein_coding	-0.000361892	6.09591	-10.3167	3.02968e-07	4.56735e-06	2.18771
ENSG00000167969.12,ECI1,protein_coding	0.000427547	2.88333	10.3157	3.03265e-07	4.56735e-06	2.36129
ENSG00000184371.13,CSF1,protein_coding	0.00078716	0.731971	10.3155	3.03323e-07	4.56735e-06	2.88774
ENSG00000103160.11,HSDL1,protein_coding	-0.000430714	5.69283	-10.312	3.04426e-07	4.57307e-06	2.31351
ENSG00000182253.14,SYNM,protein_coding	-0.00103599	-0.523792	-10.3111	3.0471e-07	4.57307e-06	3.24574
ENSG00000160888.6,IER2,protein_coding	0.00033392	5.5908	10.311	3.04734e-07	4.57307e-06	2.11914
ENSG00000159733.13,ZFYVE28,protein_coding	0.000744427	-0.819454	10.3067	3.06099e-07	4.58838e-06	2.92071
ENSG00000104774.12,MAN2B1,protein_coding	0.000338959	5.68463	10.3016	3.07732e-07	4.60767e-06	2.11435
ENSG00000100077.14,GRK3,protein_coding	-0.000338949	7.21467	-10.291	3.11117e-07	4.65312e-06	2.12912
ENSG00000141905.18,NFIC,protein_coding	0.000371034	4.7268	10.2868	3.12504e-07	4.66862e-06	2.19732
ENSG00000073417.14,PDE8A,protein_coding	0.000377198	4.50827	10.2847	3.13182e-07	4.673e-06	2.15437
ENSG00000276141.4,WHAMMP3,transcribed_unprocessed_pseudogene	0.000819499	0.0554167	10.2837	3.13499e-07	4.673e-06	2.99658
ENSG00000112290.12,WASF1,protein_coding	0.000592099	4.25864	10.2783	3.15263e-07	4.69403e-06	2.61441
ENSG00000236144.6,TMEM147-AS1,antisense_RNA	0.000374612	4.43193	10.2744	3.16549e-07	4.70702e-06	2.20759
ENSG00000151116.16,UEVLD,protein_coding	0.00102028	0.632766	10.2728	3.17057e-07	4.70702e-06	2.81779
ENSG00000060558.3,GNA15,protein_coding	-0.00108655	5.23205	-10.2724	3.17196e-07	4.70702e-06	3.04293
ENSG00000205683.11,DPF3,protein_coding	-0.000578052	2.58909	-10.2711	3.17611e-07	4.70793e-06	2.62567
ENSG00000241697.4,TMEFF1,protein_coding	-0.00131957	-1.32154	-10.2667	3.19083e-07	4.72448e-06	3.399
ENSG00000184979.9,USP18,protein_coding	0.000554587	3.0686	10.264	3.19972e-07	4.73238e-06	2.59421
ENSG00000204304.11,PBX2,protein_coding	0.00033874	6.65396	10.2502	3.2459e-07	4.79535e-06	2.02925
ENSG00000142949.16,PTPRF,protein_coding	-0.000997009	2.33735	-10.2434	3.26904e-07	4.82238e-06	3.10857
ENSG00000188921.13,HACD4,protein_coding	-0.000846719	-0.918061	-10.2427	3.27144e-07	4.82238e-06	2.97448
ENSG00000084731.14,KIF3C,protein_coding	-0.000752984	3.84833	-10.2371	3.29064e-07	4.84532e-06	2.73834
ENSG00000173599.13,PC,protein_coding	-0.000943227	2.02395	-10.2272	3.32479e-07	4.89019e-06	3.07477
ENSG00000268858.2,AL118506.1,antisense_RNA	0.000411494	3.51427	10.2228	3.33987e-07	4.90696e-06	2.24
ENSG00000117632.22,STMN1,protein_coding	-0.000394733	9.81034	-10.2079	3.39244e-07	4.97869e-06	1.90856
ENSG00000138735.15,PDE5A,protein_coding	-0.00123792	-1.64678	-10.2031	3.40939e-07	4.99756e-06	3.31295
ENSG00000146904.8,EPHA1,protein_coding	-0.00125379	-0.489965	-10.2022	3.4128e-07	4.99756e-06	3.34738
ENSG00000166963.12,MAP1A,protein_coding	-0.000764603	5.33365	-10.1924	3.44769e-07	5.0431e-06	2.83143
ENSG00000161671.16,EMC10,protein_coding	0.000495843	4.45422	10.1909	3.4531e-07	5.04548e-06	2.37952
ENSG00000164587.11,RPS14,protein_coding	0.000283391	9.28711	10.1849	3.47509e-07	5.06737e-06	1.83872
ENSG00000068078.17,FGFR3,protein_coding	-0.00125644	-0.686677	-10.1847	3.4757e-07	5.06737e-06	3.31093
ENSG00000103522.15,IL21R,protein_coding	0.000568924	2.71286	10.1779	3.50043e-07	5.09067e-06	2.29794
ENSG00000158321.15,AUTS2,protein_coding	0.000924725	2.54792	10.1775	3.502e-07	5.09067e-06	2.98498
ENSG00000238164.6,TNFRSF14-AS1,antisense_RNA	0.000598512	0.615	10.1772	3.50316e-07	5.09067e-06	2.53915
ENSG00000030582.17,GRN,protein_coding	0.000334234	5.90575	10.1747	3.51237e-07	5.09849e-06	1.93794
ENSG00000155966.13,AFF2,protein_coding	-0.00154186	3.56561	-10.1646	3.54947e-07	5.14285e-06	3.19667
ENSG00000116675.15,DNAJC6,protein_coding	-0.000664397	3.92836	-10.1643	3.55066e-07	5.14285e-06	2.66368
ENSG00000183735.9,TBK1,protein_coding	0.000345849	4.52669	10.1481	3.6114e-07	5.22212e-06	1.99673
ENSG00000114446.4,IFT57,protein_coding	0.000403236	3.83081	10.1467	3.61688e-07	5.22212e-06	2.15581
ENSG00000104419.14,NDRG1,protein_coding	-0.00102076	4.61543	-10.1459	3.61969e-07	5.22212e-06	2.81854
ENSG00000147155.10,EBP,protein_coding	-0.000422561	5.78856	-10.1456	3.62108e-07	5.22212e-06	2.05283
ENSG00000104177.17,MYEF2,protein_coding	0.000470468	5.93674	10.138	3.65019e-07	5.25841e-06	2.29376
ENSG00000107742.12,SPOCK2,protein_coding	-0.000889223	3.21025	-10.1367	3.65481e-07	5.25936e-06	2.93651
ENSG00000225756.1,DBH-AS1,antisense_RNA	-0.00123197	-0.0607369	-10.132	3.67324e-07	5.28018e-06	3.25758
ENSG00000240771.6,ARHGEF25,protein_coding	0.000789168	-0.766574	10.1289	3.68511e-07	5.29046e-06	2.80187
ENSG00000146112.11,PPP1R18,protein_coding	0.000338328	6.95041	10.1281	3.68834e-07	5.29046e-06	1.83966
ENSG00000128564.6,VGF,protein_coding	0.000786599	-0.226426	10.1246	3.70169e-07	5.30068e-06	2.80136
ENSG00000012061.15,ERCC1,protein_coding	0.000321854	6.00265	10.1242	3.70343e-07	5.30068e-06	1.90345
ENSG00000184640.17,SEPT9,protein_coding	-0.000296539	8.56293	-10.116	3.73541e-07	5.34072e-06	1.81668
ENSG00000104894.11,CD37,protein_coding	-0.00080527	1.99571	-10.1115	3.75314e-07	5.36031e-06	2.78899
ENSG00000274628.4,AL669942.1,processed_transcript	0.000872187	-0.818156	10.0988	3.80358e-07	5.42652e-06	2.86521
ENSG00000115641.18,FHL2,protein_coding	0.00074639	1.46494	10.0908	3.83573e-07	5.46653e-06	2.67906
ENSG00000123815.11,COQ8B,protein_coding	0.000354872	4.41783	10.082	3.87163e-07	5.51179e-06	1.96115
ENSG00000184897.5,H1FX,protein_coding	0.00034024	6.37525	10.0784	3.88645e-07	5.52698e-06	1.89881
ENSG00000214338.10,SOGA3,protein_coding	-0.00109398	1.64891	-10.0744	3.90267e-07	5.54412e-06	2.97798
ENSG00000216775.2,AL109918.1,transcribed_unprocessed_pseudogene	-0.000829653	4.09208	-10.0721	3.91206e-07	5.55154e-06	2.73363
ENSG00000243960.1,AL390195.1,sense_overlapping	-0.00105925	0.98984	-10.0691	3.92453e-07	5.5633e-06	3.02108
ENSG00000089157.15,RPLP0,protein_coding	0.000271522	11.2082	10.0548	3.98431e-07	5.64204e-06	1.65898
ENSG00000183813.6,CCR4,protein_coding	-0.00110113	1.53784	-10.053	3.99208e-07	5.64703e-06	3.00561
ENSG00000139112.10,GABARAPL1,protein_coding	-0.000987876	2.74578	-10.0478	4.01396e-07	5.67196e-06	2.94283
ENSG00000061337.15,LZTS1,protein_coding	-0.0012633	2.09771	-10.0398	4.04795e-07	5.71392e-06	3.05967
ENSG00000108405.3,P2RX1,protein_coding	0.00100135	0.637173	10.0375	4.0582e-07	5.72232e-06	2.90379
ENSG00000171970.12,ZNF57,protein_coding	0.00064667	0.679501	10.0295	4.09259e-07	5.7647e-06	2.50258
ENSG00000129187.14,DCTD,protein_coding	0.00032405	6.33982	10.0218	4.12619e-07	5.80589e-06	1.77197
ENSG00000109586.11,GALNT7,protein_coding	-0.000681145	5.8705	-10.0172	4.14635e-07	5.82809e-06	2.54576
ENSG00000155893.12,PXYLP1,protein_coding	-0.000910079	4.90249	-10.0076	4.1887e-07	5.88141e-06	2.65533
ENSG00000186480.12,INSIG1,protein_coding	-0.000372065	8.04676	-10.0005	4.22053e-07	5.91987e-06	1.71389
ENSG00000187688.14,TRPV2,protein_coding	0.000346356	5.1792	9.99937	4.2254e-07	5.92046e-06	1.7987
ENSG00000146535.13,GNA12,protein_coding	0.000311207	5.81836	9.99682	4.23685e-07	5.93026e-06	1.73206
ENSG00000162639.15,HENMT1,protein_coding	-0.000491409	4.98883	-9.98807	4.27644e-07	5.97938e-06	2.15364
ENSG00000259479.6,SORD2P,transcribed_unprocessed_pseudogene	0.000521398	3.35923	9.98076	4.30981e-07	6.01971e-06	2.22687
ENSG00000091409.14,ITGA6,protein_coding	-0.00114344	4.16638	-9.97579	4.33264e-07	6.04526e-06	2.81068
ENSG00000056972.18,TRAF3IP2,protein_coding	0.000523037	2.83064	9.97309	4.3451e-07	6.05629e-06	2.22903
ENSG00000145362.17,ANK2,protein_coding	0.000562939	0.569126	9.96241	4.39481e-07	6.11917e-06	2.29279
ENSG00000153563.15,CD8A,protein_coding	-0.00121867	0.76185	-9.95463	4.43138e-07	6.16365e-06	3.05116
ENSG00000103365.15,GGA2,protein_coding	0.000436774	4.68575	9.95175	4.44497e-07	6.1761e-06	1.92879
ENSG00000005302.17,MSL3,protein_coding	0.000331456	5.27085	9.94871	4.45942e-07	6.18971e-06	1.73016
ENSG00000153048.10,CARHSP1,protein_coding	-0.000341537	6.49577	-9.94524	4.47596e-07	6.2062e-06	1.75645
ENSG00000185187.12,SIGIRR,protein_coding	-0.000518582	4.20829	-9.9417	4.49286e-07	6.22315e-06	2.18775
ENSG00000147804.9,SLC39A4,protein_coding	0.000575328	2.03076	9.93463	4.52692e-07	6.26381e-06	2.28264
ENSG00000126603.8,GLIS2,protein_coding	0.000712658	0.827563	9.92795	4.55928e-07	6.29486e-06	2.31673
ENSG00000183246.6,RIMBP3C,protein_coding	-0.00104796	0.0488538	-9.92739	4.56202e-07	6.29486e-06	2.82978
ENSG00000131149.18,GSE1,protein_coding	-0.000324784	7.6307	-9.92653	4.56625e-07	6.29486e-06	1.67213
ENSG00000112343.10,TRIM38,protein_coding	0.000314019	5.5779	9.92611	4.56828e-07	6.29486e-06	1.66809
ENSG00000255455.2,AP003486.1,lincRNA	-0.000795728	1.4215	-9.92283	4.58433e-07	6.31045e-06	2.60168
ENSG00000099284.13,H2AFY2,protein_coding	-0.00114568	-0.78511	-9.92142	4.5912e-07	6.31311e-06	2.87204
ENSG00000188343.12,FAM92A,protein_coding	0.000691344	1.46734	9.9205	4.59575e-07	6.31311e-06	2.39579
ENSG00000167880.7,EVPL,protein_coding	-0.00123085	-0.0196576	-9.91473	4.62418e-07	6.34562e-06	3.03064
ENSG00000239911.2,PRKAG2-AS1,antisense_RNA	-0.00120431	-2.00385	-9.9068	4.66356e-07	6.39306e-06	2.9868
ENSG00000164300.16,SERINC5,protein_coding	-0.000391419	5.86013	-9.90207	4.68722e-07	6.41888e-06	1.87153
ENSG00000213445.9,SIPA1,protein_coding	0.000352682	4.21652	9.9004	4.69562e-07	6.42378e-06	1.73192
ENSG00000104687.12,GSR,protein_coding	-0.000337515	6.48334	-9.89677	4.71388e-07	6.44214e-06	1.71261
ENSG00000175482.8,POLD4,protein_coding	0.000382725	3.78273	9.89257	4.73511e-07	6.46452e-06	1.82826
ENSG00000272913.1,AC009237.14,lincRNA	0.00105976	-0.555021	9.88411	4.77826e-07	6.51674e-06	2.57916
ENSG00000100316.15,RPL3,protein_coding	0.000266962	10.818	9.88115	4.79344e-07	6.53075e-06	1.46645
ENSG00000164100.8,NDST3,protein_coding	-0.00121741	0.749597	-9.87229	4.83921e-07	6.58637e-06	2.97077
ENSG00000124224.16,PPP4R1L,transcribed_unprocessed_pseudogene	0.000479367	1.91996	9.86901	4.85623e-07	6.59634e-06	2.01593
ENSG00000130255.12,RPL36,protein_coding	0.000280585	8.53452	9.86897	4.85645e-07	6.59634e-06	1.49009
ENSG00000271303.1,SRXN1,protein_coding	0.000417093	0.773407	9.8645	4.87983e-07	6.62135e-06	1.83806
ENSG00000136490.8,LIMD2,protein_coding	0.000379811	5.66209	9.85994	4.90378e-07	6.64707e-06	1.79238
ENSG00000153310.19,FAM49B,protein_coding	-0.000320342	7.11307	-9.85813	4.91329e-07	6.65289e-06	1.59739
ENSG00000100784.10,RPS6KA5,protein_coding	-0.000392628	4.52272	-9.85654	4.9217e-07	6.65289e-06	1.81418
ENSG00000145246.13,ATP10D,protein_coding	0.000408003	3.15853	9.85628	4.92307e-07	6.65289e-06	1.855
ENSG00000142961.14,MOB3C,protein_coding	0.000417634	2.64676	9.85335	4.93859e-07	6.66709e-06	1.8712
ENSG00000148175.12,STOM,protein_coding	0.000641752	1.49814	9.8507	4.95267e-07	6.67932e-06	2.01129
ENSG00000101773.18,RBBP8,protein_coding	-0.000316759	6.74303	-9.84695	4.97268e-07	6.69952e-06	1.59604
ENSG00000085982.13,USP40,protein_coding	0.000439857	4.14928	9.84371	4.99004e-07	6.71611e-06	1.89933
ENSG00000251136.8,AF117829.1,lincRNA	0.000664577	-0.640875	9.83091	5.05923e-07	6.80236e-06	2.31835
ENSG00000185442.12,FAM174B,protein_coding	0.000698092	0.308892	9.82948	5.06703e-07	6.80598e-06	2.36654
ENSG00000173581.7,CCDC106,protein_coding	0.00058411	1.83152	9.82572	5.08758e-07	6.82669e-06	2.18658
ENSG00000140400.16,MAN2C1,protein_coding	0.000334122	5.76472	9.8223	5.10636e-07	6.84499e-06	1.59508
ENSG00000186468.12,RPS23,protein_coding	0.000273044	9.86187	9.82025	5.11764e-07	6.84812e-06	1.41205
ENSG00000121743.3,GJA3,protein_coding	-0.000828397	-0.43059	-9.82001	5.11898e-07	6.84812e-06	2.53376
ENSG00000103942.12,HOMER2,protein_coding	-0.00089084	2.20262	-9.8176	5.13228e-07	6.85902e-06	2.604
ENSG00000185033.14,SEMA4B,protein_coding	0.000373512	3.84771	9.81045	5.17198e-07	6.90284e-06	1.71641
ENSG00000166199.12,ALKBH3,protein_coding	0.000516723	2.71106	9.80914	5.17932e-07	6.90284e-06	2.03528
ENSG00000176024.17,ZNF613,protein_coding	0.000755234	1.26406	9.8089	5.18063e-07	6.90284e-06	2.37345
ENSG00000143476.17,DTL,protein_coding	-0.000332	7.02235	-9.80614	5.19608e-07	6.9165e-06	1.57049
ENSG00000123453.17,SARDH,protein_coding	-0.00120531	0.71484	-9.80141	5.22267e-07	6.94495e-06	2.87076
ENSG00000111335.12,OAS2,protein_coding	0.000451445	4.0211	9.79258	5.2727e-07	7.00448e-06	1.75599
ENSG00000133026.12,MYH10,protein_coding	-0.000472884	6.50507	-9.7908	5.28283e-07	7.01094e-06	1.89538
ENSG00000099204.18,ABLIM1,protein_coding	0.000382995	5.22543	9.78505	5.31577e-07	7.04763e-06	1.70161
ENSG00000026025.15,VIM,protein_coding	0.000271084	9.55609	9.77854	5.35329e-07	7.09031e-06	1.36749
ENSG00000139132.14,FGD4,protein_coding	-0.000977046	-0.53985	-9.76594	5.42673e-07	7.18044e-06	2.63726
ENSG00000138744.14,NAAA,protein_coding	-0.000612896	3.68724	-9.7622	5.44873e-07	7.20239e-06	2.15115
ENSG00000140836.15,ZFHX3,protein_coding	0.000386703	3.29637	9.75622	5.48413e-07	7.24198e-06	1.70559
ENSG00000168071.21,CCDC88B,protein_coding	-0.000596402	4.79577	-9.75341	5.50084e-07	7.25686e-06	2.10103
ENSG00000154639.18,CXADR,protein_coding	-0.00102021	1.51954	-9.74921	5.52593e-07	7.28236e-06	2.53296
ENSG00000265369.3,PCAT18,lincRNA	-0.00127417	0.344823	-9.74835	5.53111e-07	7.28236e-06	2.81757
ENSG00000115268.9,RPS15,protein_coding	0.000275964	8.39385	9.74724	5.53775e-07	7.2839e-06	1.35444
ENSG00000128203.6,ASPHD2,protein_coding	0.000510824	2.09777	9.74531	5.54932e-07	7.29191e-06	1.93405
ENSG00000196923.13,PDLIM7,protein_coding	0.000359239	4.04663	9.74376	5.5587e-07	7.29702e-06	1.61801
ENSG00000132205.10,EMILIN2,protein_coding	0.000612668	2.19866	9.73602	5.6055e-07	7.35122e-06	2.13102
ENSG00000101004.14,NINL,protein_coding	-0.000840215	3.74532	-9.73106	5.63574e-07	7.3836e-06	2.45442
ENSG00000135365.15,PHF21A,protein_coding	0.000310759	5.78049	9.72739	5.65824e-07	7.40578e-06	1.45509
ENSG00000168078.9,PBK,protein_coding	-0.000364683	5.98745	-9.72589	5.66747e-07	7.40809e-06	1.55786
ENSG00000251322.7,SHANK3,protein_coding	-0.00133339	0.167647	-9.7253	5.67113e-07	7.40809e-06	2.78594
ENSG00000103024.7,NME3,protein_coding	0.000478813	1.41576	9.72423	5.67773e-07	7.40944e-06	1.87996
ENSG00000160191.17,PDE9A,protein_coding	-0.00119309	0.971723	-9.71911	5.70937e-07	7.44343e-06	2.73602
ENSG00000237886.1,NALT1,antisense_RNA	0.00092446	-0.510247	9.71446	5.73829e-07	7.47382e-06	2.49965
ENSG00000176974.19,SHMT1,protein_coding	-0.00038079	5.99978	-9.70838	5.77631e-07	7.51598e-06	1.53068
ENSG00000135605.12,TEC,protein_coding	0.000572666	1.74701	9.70248	5.81354e-07	7.55704e-06	2.01961
ENSG00000189042.13,ZNF567,protein_coding	-0.000827056	2.60571	-9.69826	5.84024e-07	7.58434e-06	2.40314
ENSG00000175866.15,BAIAP2,protein_coding	-0.000963861	2.09268	-9.69395	5.86774e-07	7.61263e-06	2.51324
ENSG00000167664.8,TMIGD2,protein_coding	-0.00140793	-0.404038	-9.68997	5.89324e-07	7.63826e-06	2.75683
ENSG00000213015.8,ZNF580,protein_coding	0.000363136	4.21918	9.67909	5.96345e-07	7.72174e-06	1.5594
ENSG00000230724.9,LINC01001,lincRNA	0.000381986	4.05345	9.67605	5.98328e-07	7.73988e-06	1.60747
ENSG00000198168.8,SVIP,protein_coding	0.000334512	5.22232	9.67462	5.99264e-07	7.74446e-06	1.47323
ENSG00000170558.8,CDH2,protein_coding	-0.00120456	1.42469	-9.67288	6.00399e-07	7.74602e-06	2.71639
ENSG00000148303.16,RPL7A,protein_coding	0.000266588	10.2316	9.67265	6.00548e-07	7.74602e-06	1.23449
ENSG00000130695.14,CEP85,protein_coding	-0.000315838	6.76804	-9.67065	6.01861e-07	7.75544e-06	1.39714
ENSG00000178996.13,SNX18,protein_coding	-0.000700871	3.46103	-9.6685	6.03277e-07	7.76616e-06	2.18376
ENSG00000141012.12,GALNS,protein_coding	-0.000457303	3.79165	-9.66703	6.04241e-07	7.77106e-06	1.76485
ENSG00000126264.9,HCST,protein_coding	-0.000654341	2.26927	-9.66261	6.07163e-07	7.8011e-06	2.08392
ENSG00000102098.17,SCML2,protein_coding	-0.00127455	-0.35195	-9.64584	6.18386e-07	7.93764e-06	2.7289
ENSG00000177842.11,ZNF620,protein_coding	0.000955227	-0.461337	9.64078	6.21812e-07	7.97086e-06	2.28016
ENSG00000167925.15,GHDC,protein_coding	0.000359125	4.1287	9.64026	6.22171e-07	7.97086e-06	1.50784
ENSG00000163399.15,ATP1A1,protein_coding	0.000276656	8.29313	9.63174	6.27995e-07	8.03773e-06	1.22134
ENSG00000136819.15,C9orf78,protein_coding	-0.0004136	6.36996	-9.63071	6.28701e-07	8.03904e-06	1.36015
ENSG00000119917.13,IFIT3,protein_coding	0.000518254	2.8942	9.62488	6.32724e-07	8.08271e-06	1.69495
ENSG00000100027.14,YPEL1,protein_coding	-0.000576262	4.71407	-9.62193	6.34775e-07	8.10115e-06	1.94171
ENSG00000152818.18,UTRN,protein_coding	-0.000344701	6.48475	-9.62062	6.35684e-07	8.10497e-06	1.42285
ENSG00000183696.13,UPP1,protein_coding	0.000475983	0.848259	9.61833	6.37281e-07	8.10949e-06	1.75715
ENSG00000072163.19,LIMS2,protein_coding	-0.00116122	2.09645	-9.6176	6.3779e-07	8.10949e-06	2.65669
ENSG00000182957.15,SPATA13,protein_coding	-0.000394253	5.83856	-9.61749	6.37866e-07	8.10949e-06	1.44197
ENSG00000008311.14,AASS,protein_coding	0.000925109	-0.865938	9.60774	6.44717e-07	8.18877e-06	2.11037
ENSG00000074660.15,SCARF1,protein_coding	0.000864211	-0.248842	9.60654	6.45564e-07	8.19171e-06	2.25528
ENSG00000168453.14,HR,protein_coding	-0.00147884	-1.58613	-9.59405	6.5447e-07	8.29189e-06	2.63721
ENSG00000110057.7,UNC93B1,protein_coding	0.00044249	1.40555	9.59319	6.55093e-07	8.29189e-06	1.65126
ENSG00000021762.19,OSBPL5,protein_coding	-0.000952265	2.95516	-9.59286	6.55328e-07	8.29189e-06	2.42846
ENSG00000143502.14,SUSD4,protein_coding	-0.00125053	0.988849	-9.59086	6.56767e-07	8.3022e-06	2.62073
ENSG00000135269.17,TES,protein_coding	-0.000703928	1.57444	-9.58764	6.59095e-07	8.31873e-06	2.07347
ENSG00000005249.12,PRKAR2B,protein_coding	-0.00092699	2.55978	-9.58732	6.59324e-07	8.31873e-06	2.39488
ENSG00000181894.14,ZNF329,protein_coding	-0.00091568	2.33531	-9.58542	6.60702e-07	8.3194e-06	2.32442
ENSG00000169213.6,RAB3B,protein_coding	-0.0011698	-1.41203	-9.58526	6.60823e-07	8.3194e-06	2.62939
ENSG00000214999.3,AC129492.1,antisense_RNA	-0.00091071	0.534475	-9.58385	6.61843e-07	8.3194e-06	2.36312
ENSG00000136848.16,DAB2IP,protein_coding	-0.000714375	1.79275	-9.5838	6.61877e-07	8.3194e-06	2.12415
ENSG00000023445.13,BIRC3,protein_coding	0.00032198	5.86259	9.58268	6.62696e-07	8.32184e-06	1.31517
ENSG00000184916.8,JAG2,protein_coding	-0.00102446	-1.06546	-9.5815	6.63555e-07	8.32477e-06	2.43888
ENSG00000113272.13,THG1L,protein_coding	0.000368132	3.81422	9.57979	6.64805e-07	8.3326e-06	1.43305
ENSG00000143479.15,DYRK3,protein_coding	0.000613192	3.21948	9.57549	6.67953e-07	8.36418e-06	1.79635
ENSG00000152926.14,ZNF117,protein_coding	-0.000385272	5.23734	-9.57376	6.69224e-07	8.37221e-06	1.49393
ENSG00000127418.14,FGFRL1,protein_coding	-0.000639826	3.48052	-9.56235	6.77671e-07	8.46993e-06	2.00051
ENSG00000206190.11,ATP10A,protein_coding	-0.00116832	-1.05358	-9.55858	6.80491e-07	8.4972e-06	2.59389
ENSG00000228782.7,MRPL45P2,transcribed_unprocessed_pseudogene	0.000730603	0.851098	9.5543	6.83705e-07	8.52933e-06	2.0582
ENSG00000205593.11,DENND6B,protein_coding	0.000499261	1.30107	9.55326	6.84487e-07	8.53109e-06	1.72963
ENSG00000118640.10,VAMP8,protein_coding	-0.000772853	1.94277	-9.55163	6.85717e-07	8.53843e-06	2.11286
ENSG00000132694.18,ARHGEF11,protein_coding	0.000578632	2.6138	9.54739	6.88927e-07	8.57039e-06	1.73586
ENSG00000176890.15,TYMS,protein_coding	-0.000316663	8.58644	-9.54404	6.91479e-07	8.5941e-06	1.16357
ENSG00000256514.1,AP003419.2,protein_coding	-0.000952156	1.55667	-9.53509	6.98332e-07	8.67118e-06	2.35407
ENSG00000100612.13,DHRS7,protein_coding	0.000351676	5.24631	9.53299	6.99954e-07	8.67379e-06	1.23953
ENSG00000145287.10,PLAC8,protein_coding	0.000799234	1.61045	9.53282	7.00081e-07	8.67379e-06	2.16543
ENSG00000106617.13,PRKAG2,protein_coding	-0.000914141	0.712252	-9.53228	7.00498e-07	8.67379e-06	2.30979
ENSG00000213413.2,PVRIG,protein_coding	-0.00104461	2.99436	-9.52044	7.09715e-07	8.77976e-06	2.18174
ENSG00000131370.15,SH3BP5,protein_coding	0.000362012	5.33301	9.49874	7.26945e-07	8.98039e-06	1.28434
ENSG00000163053.10,SLC16A14,protein_coding	-0.000941368	-0.695311	-9.49832	7.27283e-07	8.98039e-06	2.2808
ENSG00000174197.16,MGA,protein_coding	-0.000350093	6.82273	-9.49381	7.30914e-07	9.01687e-06	1.21677
ENSG00000164045.11,CDC25A,protein_coding	-0.000338172	6.10039	-9.48704	7.36419e-07	9.07268e-06	1.26049
ENSG00000140030.5,GPR65,protein_coding	0.000447683	2.74493	9.48657	7.36802e-07	9.07268e-06	1.52245
ENSG00000138760.9,SCARB2,protein_coding	-0.000459817	4.43779	-9.48531	7.37829e-07	9.07693e-06	1.54849
ENSG00000044459.14,CNTLN,protein_coding	0.00056793	2.30326	9.48278	7.39895e-07	9.09394e-06	1.74538
ENSG00000011422.11,PLAUR,protein_coding	0.000523554	2.596	9.48121	7.4119e-07	9.10146e-06	1.67225
ENSG00000185697.16,MYBL1,protein_coding	-0.000441481	4.27444	-9.47905	7.42965e-07	9.11484e-06	1.48991
ENSG00000171914.16,TLN2,protein_coding	-0.000482255	3.70681	-9.47725	7.44447e-07	9.12461e-06	1.62618
ENSG00000131196.17,NFATC1,protein_coding	0.000606081	2.85444	9.4645	7.55041e-07	9.24595e-06	1.82813
ENSG00000107863.17,ARHGAP21,protein_coding	0.000308373	6.07785	9.45833	7.60231e-07	9.30095e-06	1.15898
ENSG00000186716.20,BCR,protein_coding	0.000521039	5.71031	9.45463	7.63362e-07	9.33068e-06	1.64497
ENSG00000113739.10,STC2,protein_coding	0.000563468	-0.269267	9.44779	7.69183e-07	9.3932e-06	1.60242
ENSG00000104738.16,MCM4,protein_coding	-0.00028288	8.5639	-9.44345	7.729e-07	9.42994e-06	1.02706
ENSG00000204634.12,TBC1D8,protein_coding	0.000599662	1.85358	9.43301	7.81923e-07	9.5313e-06	1.79539
ENSG00000167384.10,ZNF180,protein_coding	0.000384251	4.04427	9.43206	7.82745e-07	9.53259e-06	1.34792
ENSG00000178605.13_PAR_Y,GTPBP6,protein_coding	-0.0012188	0.451906	-9.42746	7.86765e-07	9.57279e-06	2.14671
ENSG00000130244.12,FAM98C,protein_coding	0.000389878	3.43012	9.42551	7.8847e-07	9.58478e-06	1.35787
ENSG00000104870.12,FCGRT,protein_coding	0.000972404	0.600576	9.41099	8.01331e-07	9.7263e-06	2.25067
ENSG00000187231.13,SESTD1,protein_coding	-0.000340679	4.7852	-9.41037	8.01882e-07	9.7263e-06	1.20435
ENSG00000248124.7,RRN3P1,transcribed_unprocessed_pseudogene	0.000552375	3.01521	9.40933	8.02806e-07	9.7263e-06	1.59879
ENSG00000176533.12,GNG7,protein_coding	0.000785752	-1.62449	9.40908	8.03036e-07	9.7263e-06	2.04028
ENSG00000162946.21,DISC1,protein_coding	-0.000665497	2.35623	-9.40551	8.06237e-07	9.7562e-06	1.81821
ENSG00000214021.15,TTLL3,protein_coding	0.000312731	5.99774	9.40303	8.08472e-07	9.76966e-06	1.09341
ENSG00000167483.17,FAM129C,protein_coding	0.000787801	0.71568	9.40264	8.08818e-07	9.76966e-06	2.03461
ENSG00000198755.10,RPL10A,protein_coding	0.000261391	9.35498	9.40015	8.11072e-07	9.78801e-06	0.925142
ENSG00000229117.8,RPL41,protein_coding	0.000280033	9.78871	9.39519	8.15569e-07	9.83337e-06	0.910967
ENSG00000144713.12,RPL32,protein_coding	0.000262444	9.47893	9.39344	8.1716e-07	9.84364e-06	0.914636
ENSG00000152527.13,PLEKHH2,protein_coding	-0.00117532	-0.859721	-9.39237	8.18142e-07	9.84655e-06	2.39816
ENSG00000145087.12,STXBP5L,protein_coding	-0.00136452	-0.714884	-9.3899	8.20395e-07	9.86475e-06	2.39188
ENSG00000136436.14,CALCOCO2,protein_coding	0.000290359	6.76652	9.38512	8.24784e-07	9.90858e-06	1.00256
ENSG00000196876.15,SCN8A,protein_coding	-0.000739511	4.0078	-9.38046	8.29097e-07	9.95048e-06	1.93803
ENSG00000123892.11,RAB38,protein_coding	0.000644357	0.0462543	9.37973	8.29767e-07	9.95048e-06	1.79533
ENSG00000168421.12,RHOH,protein_coding	0.000421463	5.91526	9.37692	8.32375e-07	9.97277e-06	1.3295
ENSG00000149257.13,SERPINH1,protein_coding	0.000420132	3.35741	9.37305	8.35986e-07	1.0007e-05	1.28175
ENSG00000226314.7,ZNF192P1,transcribed_unprocessed_pseudogene	0.00059288	0.923778	9.37029	8.38568e-07	1.00289e-05	1.71377
ENSG00000161513.11,FDXR,protein_coding	0.000375886	4.25065	9.36792	8.40797e-07	1.00419e-05	1.20422
ENSG00000151612.15,ZNF827,protein_coding	0.000333648	4.58008	9.36753	8.41159e-07	1.00419e-05	1.13517
ENSG00000187741.14,FANCA,protein_coding	-0.000314723	6.38697	-9.36584	8.42753e-07	1.00519e-05	1.05331
ENSG00000213443.2,AC007068.1,processed_pseudogene	-0.000862697	0.655908	-9.35659	8.5152e-07	1.01473e-05	2.06793
ENSG00000095002.13,MSH2,protein_coding	0.000430118	6.34158	9.3483	8.59463e-07	1.02328e-05	1.37165
ENSG00000212916.4,MAP10,protein_coding	0.000741266	0.703619	9.34451	8.63117e-07	1.02672e-05	1.8598
ENSG00000104936.17,DMPK,protein_coding	0.000345756	4.59701	9.34358	8.64024e-07	1.02688e-05	1.03648
ENSG00000171608.15,PIK3CD,protein_coding	-0.000577715	5.82914	-9.34155	8.65991e-07	1.0283e-05	1.65703
ENSG00000134954.14,ETS1,protein_coding	-0.000280274	8.62089	-9.33665	8.70762e-07	1.03219e-05	0.911427
ENSG00000145687.16,SSBP2,protein_coding	-0.000497208	5.90826	-9.33632	8.71081e-07	1.03219e-05	1.47308
ENSG00000153094.22,BCL2L11,protein_coding	-0.00100081	3.39607	-9.33578	8.71606e-07	1.03219e-05	2.06058
ENSG00000224940.8,PRRT4,protein_coding	-0.00117434	-0.803564	-9.335	8.72368e-07	1.03219e-05	2.3332
ENSG00000267702.1,AP005131.6,sense_intronic	-0.00111163	0.326473	-9.3206	8.86579e-07	1.04709e-05	2.29007
ENSG00000142192.20,APP,protein_coding	-0.000985958	2.11229	-9.32015	8.87028e-07	1.04709e-05	2.0427
ENSG00000092470.11,WDR76,protein_coding	-0.000327357	6.25779	-9.31924	8.87937e-07	1.04709e-05	1.04491
ENSG00000108639.7,SYNGR2,protein_coding	0.000302074	5.72163	9.31906	8.8811e-07	1.04709e-05	0.953027
ENSG00000139178.10,C1RL,protein_coding	0.000423743	2.96548	9.31769	8.89478e-07	1.04777e-05	1.23321
ENSG00000196458.10,ZNF605,protein_coding	0.000508765	4.19006	9.31684	8.90329e-07	1.04785e-05	1.48181
ENSG00000154265.15,ABCA5,protein_coding	-0.000767337	2.2158	-9.31557	8.91601e-07	1.04842e-05	1.88071
ENSG00000115808.11,STRN,protein_coding	-0.000317753	6.47584	-9.31303	8.94152e-07	1.05049e-05	0.958139
ENSG00000101412.12,E2F1,protein_coding	-0.000339108	6.21616	-9.31211	8.95076e-07	1.05065e-05	1.0318
ENSG00000053524.12,MCF2L2,protein_coding	-0.000827491	1.69055	-9.30974	8.97463e-07	1.05252e-05	1.88949
ENSG00000128683.13,GAD1,protein_coding	-0.00089853	-0.0494045	-9.30623	9.01007e-07	1.05575e-05	2.05785
ENSG00000280604.1,AJ239328.1,sense_overlapping	-0.00109976	1.33866	-9.30414	9.03124e-07	1.0573e-05	2.15333
ENSG00000135913.10,USP37,protein_coding	-0.0003303	6.10163	-9.30153	9.05785e-07	1.05934e-05	0.984099
ENSG00000117477.12,CCDC181,protein_coding	-0.00113938	-0.894102	-9.30086	9.06462e-07	1.05934e-05	2.28644
ENSG00000166669.13,ATF7IP2,protein_coding	0.000504666	2.53058	9.29173	9.15824e-07	1.06934e-05	1.41721
ENSG00000261801.5,LOXL1-AS1,antisense_RNA	-0.00101576	0.148867	-9.28527	9.22504e-07	1.07574e-05	2.12398
ENSG00000170889.13,RPS9,protein_coding	0.000262684	9.06022	9.28487	9.22918e-07	1.07574e-05	0.790971
ENSG00000243244.5,STON1,protein_coding	0.00065725	1.24722	9.27708	9.31056e-07	1.08428e-05	1.71724
ENSG00000104154.6,SLC30A4,protein_coding	-0.000833413	1.82311	-9.27353	9.34792e-07	1.08768e-05	1.91408
ENSG00000168958.19,MFF,protein_coding	0.00028992	6.36056	9.2677	9.40955e-07	1.09389e-05	0.866321
ENSG00000196812.4,ZSCAN16,protein_coding	0.000763637	0.155563	9.26679	9.41925e-07	1.09406e-05	1.47729
ENSG00000213676.10,ATF6B,protein_coding	0.00029093	6.72278	9.26495	9.43875e-07	1.09537e-05	0.858783
ENSG00000105655.18,ISYNA1,protein_coding	0.000561445	1.97295	9.25994	9.49225e-07	1.10062e-05	1.5354
ENSG00000120802.13,TMPO,protein_coding	-0.00027128	9.16109	-9.2543	9.55295e-07	1.1067e-05	0.794252
ENSG00000187862.11,TTC24,protein_coding	-0.0011425	0.168709	-9.2527	9.57021e-07	1.10773e-05	2.22721
ENSG00000171617.13,ENC1,protein_coding	0.000668597	3.17776	9.24893	9.61105e-07	1.11149e-05	1.45322
ENSG00000270885.1,RASL10B,protein_coding	-0.00119565	-1.66573	-9.2479	9.62224e-07	1.11182e-05	2.23753
ENSG00000146540.14,C7orf50,protein_coding	0.00031358	4.32821	9.24691	9.63296e-07	1.11209e-05	0.942624
ENSG00000083750.12,RRAGB,protein_coding	0.000541253	2.16567	9.23919	9.71742e-07	1.12087e-05	1.47249
ENSG00000111981.4,ULBP1,protein_coding	-0.00145685	0.0392	-9.23508	9.76265e-07	1.12511e-05	2.1695
ENSG00000178966.16,RMI1,protein_coding	-0.000331461	5.60077	-9.23218	9.79466e-07	1.12783e-05	0.983223
ENSG00000071082.10,RPL31,protein_coding	0.000264795	9.00668	9.22176	9.91092e-07	1.14023e-05	0.716915
ENSG00000159840.15,ZYX,protein_coding	0.000304007	4.92845	9.21695	9.96497e-07	1.14478e-05	0.878967
ENSG00000143815.14,LBR,protein_coding	-0.000277959	8.38951	-9.21671	9.96768e-07	1.14478e-05	0.779881
ENSG00000142556.18,ZNF614,protein_coding	0.000477092	4.3245	9.20716	1.00762e-06	1.15624e-05	1.31255
ENSG00000170464.9,DNAJC18,protein_coding	0.000360072	3.98416	9.20013	1.01568e-06	1.16449e-05	1.03043
ENSG00000142937.11,RPS8,protein_coding	0.000254539	10.0907	9.19803	1.0181e-06	1.16626e-05	0.670753
ENSG00000111875.7,ASF1A,protein_coding	-0.000326028	5.96251	-9.19605	1.02039e-06	1.16787e-05	0.901191
ENSG00000116062.14,MSH6,protein_coding	0.000481986	6.39805	9.19044	1.02691e-06	1.17433e-05	1.17254
ENSG00000164626.8,KCNK5,protein_coding	0.000481031	3.31649	9.18872	1.02891e-06	1.17561e-05	1.30441
ENSG00000168411.13,RFWD3,protein_coding	-0.000302059	7.45513	-9.18706	1.03085e-06	1.17596e-05	0.796126
ENSG00000139737.21,SLAIN1,protein_coding	-0.000340506	4.00114	-9.18612	1.03195e-06	1.17596e-05	0.935243
ENSG00000149177.12,PTPRJ,protein_coding	-0.000451632	2.7624	-9.18593	1.03218e-06	1.17596e-05	1.23812
ENSG00000157193.15,LRP8,protein_coding	-0.000303736	6.7043	-9.18544	1.03275e-06	1.17596e-05	0.812359
ENSG00000069424.14,KCNAB2,protein_coding	-0.000277566	7.73713	-9.18293	1.0357e-06	1.17831e-05	0.739881
ENSG00000182378.13_PAR_Y,PLCXD1,protein_coding	-0.00144666	0.737271	-9.18115	1.0378e-06	1.17969e-05	1.85519
ENSG00000081059.19,TCF7,protein_coding	-0.000756282	6.05982	-9.17896	1.04039e-06	1.18162e-05	1.72791
ENSG00000135766.8,EGLN1,protein_coding	-0.000363701	3.41405	-9.17747	1.04215e-06	1.18241e-05	0.955557
ENSG00000154734.14,ADAMTS1,protein_coding	-0.00129099	-0.448057	-9.17687	1.04286e-06	1.18241e-05	2.14483
ENSG00000139618.14,BRCA2,protein_coding	-0.000355269	6.47665	-9.17345	1.04692e-06	1.18601e-05	0.828296
ENSG00000145592.13,RPL37,protein_coding	0.00026347	9.43723	9.17115	1.04966e-06	1.18769e-05	0.648815
ENSG00000143367.15,TUFT1,protein_coding	0.000638625	-0.256859	9.1707	1.05019e-06	1.18769e-05	1.48634
ENSG00000181027.10,FKRP,protein_coding	0.000353798	3.84118	9.16677	1.0549e-06	1.192e-05	0.975575
ENSG00000282851.1,BISPR,lincRNA	0.000496482	3.09701	9.16368	1.05861e-06	1.19518e-05	1.15206
ENSG00000185885.15,IFITM1,protein_coding	0.000336703	6.91455	9.16038	1.0626e-06	1.19766e-05	0.862533
ENSG00000214595.11,EML6,protein_coding	-0.000535718	3.89326	-9.16037	1.0626e-06	1.19766e-05	1.3781
ENSG00000183242.11,WT1-AS,antisense_RNA	-0.00111583	-1.65189	-9.15764	1.06591e-06	1.19936e-05	2.11396
ENSG00000250575.1,AL732372.3,unprocessed_pseudogene	0.000494095	2.42833	9.15764	1.06592e-06	1.19936e-05	1.23567
ENSG00000123570.3,RAB9B,protein_coding	-0.000889042	2.09428	-9.15106	1.07394e-06	1.20736e-05	1.84296
ENSG00000124486.12,USP9X,protein_coding	0.000265735	7.65957	9.148	1.07767e-06	1.21054e-05	0.660744
ENSG00000005379.15,TSPOAP1,protein_coding	-0.000461956	5.24313	-9.14682	1.07913e-06	1.21115e-05	1.21192
ENSG00000151689.12,INPP1,protein_coding	0.000451361	2.24258	9.13965	1.08799e-06	1.22007e-05	1.18501
ENSG00000125691.12,RPL23,protein_coding	0.000253009	9.50336	9.13636	1.09207e-06	1.22362e-05	0.604013
ENSG00000196935.8,SRGAP1,protein_coding	0.000519837	0.237383	9.13471	1.09413e-06	1.22415e-05	1.23859
ENSG00000125868.15,DSTN,protein_coding	-0.000296324	6.53722	-9.13385	1.09521e-06	1.22415e-05	0.752432
ENSG00000146005.3,PSD2,protein_coding	0.000936745	-0.797293	9.13377	1.09531e-06	1.22415e-05	1.89169
ENSG00000107968.9,MAP3K8,protein_coding	0.000451392	2.1733	9.12916	1.10108e-06	1.22957e-05	1.14444
ENSG00000283236.1,AC074141.1,transcribed_unprocessed_pseudogene	0.000892825	-0.70052	9.12201	1.11009e-06	1.2386e-05	1.83287
ENSG00000171862.10,PTEN,protein_coding	0.000277097	7.44309	9.11055	1.12472e-06	1.253e-05	0.648665
ENSG00000086619.13,ERO1B,protein_coding	0.000355542	3.53681	9.11042	1.12489e-06	1.253e-05	0.91323
ENSG00000023330.14,ALAS1,protein_coding	0.000288621	5.73096	9.10594	1.13067e-06	1.25839e-05	0.696987
ENSG00000136942.14,RPL35,protein_coding	0.000263259	8.68058	9.10457	1.13243e-06	1.2593e-05	0.583589
ENSG00000244270.1,AL139099.1,processed_pseudogene	0.000621589	1.43859	9.10376	1.13349e-06	1.25942e-05	1.42042
ENSG00000162733.16,DDR2,protein_coding	0.000514006	1.17832	9.09938	1.13918e-06	1.26469e-05	1.26118
ENSG00000266962.2,AC067852.2,antisense_RNA	0.000341044	4.11524	9.09647	1.14298e-06	1.26785e-05	0.844694
ENSG00000204469.12,PRRC2A,protein_coding	0.000256186	9.30623	9.09506	1.14482e-06	1.26843e-05	0.56029
ENSG00000113140.10,SPARC,protein_coding	0.000884001	0.205146	9.09461	1.14541e-06	1.26843e-05	1.8012
ENSG00000168824.14,HGNC:18790,protein_coding	-0.00115967	-1.0493	-9.09367	1.14665e-06	1.26875e-05	2.04538
ENSG00000197444.9,OGDHL,protein_coding	-0.00126114	-0.796188	-9.08933	1.15235e-06	1.274e-05	2.03152
ENSG00000170293.8,CMTM8,protein_coding	-0.00108431	-0.180153	-9.0795	1.1654e-06	1.28735e-05	1.99526
ENSG00000138814.16,PPP3CA,protein_coding	-0.000549166	5.25405	-9.07682	1.16899e-06	1.28919e-05	1.02805
ENSG00000165716.10,FAM69B,protein_coding	-0.00115458	-1.88865	-9.07681	1.169e-06	1.28919e-05	2.03339
ENSG00000276345.1,AC004556.1,protein_coding	0.0013582	-1.66388	9.07429	1.17239e-06	1.29159e-05	1.78789
ENSG00000088387.18,DOCK9,protein_coding	-0.000392373	5.47745	-9.07375	1.17312e-06	1.29159e-05	0.863431
ENSG00000169100.13_PAR_Y,SLC25A6,protein_coding	-0.00146808	2.26604	-9.07116	1.1766e-06	1.29436e-05	1.68691
ENSG00000105639.18,JAK3,protein_coding	0.000308166	5.78078	9.06864	1.18001e-06	1.29703e-05	0.702439
ENSG00000124275.14,MTRR,protein_coding	0.000287975	5.68564	9.06616	1.18336e-06	1.29957e-05	0.65147
ENSG00000101082.13,SLA2,protein_coding	-0.00108183	2.18742	-9.06527	1.18457e-06	1.29957e-05	1.95706
ENSG00000138092.10,CENPO,protein_coding	-0.000311514	6.32657	-9.06478	1.18524e-06	1.29957e-05	0.693496
ENSG00000185813.10,PCYT2,protein_coding	-0.000413433	4.85448	-9.06189	1.18918e-06	1.30281e-05	0.996917
ENSG00000117280.12,RAB29,protein_coding	0.000328233	4.36794	9.05679	1.19615e-06	1.30937e-05	0.667275
ENSG00000197976.11_PAR_Y,AKAP17A,protein_coding	-0.00143033	0.768236	-9.05554	1.19788e-06	1.31018e-05	1.69546
ENSG00000167232.13,ZNF91,protein_coding	-0.000798374	3.64999	-9.0537	1.20041e-06	1.31187e-05	1.59502
ENSG00000105722.9,ERF,protein_coding	0.000307754	4.8548	9.05141	1.20357e-06	1.31425e-05	0.707414
ENSG00000259024.6,TVP23C-CDRT4,protein_coding	-0.00088845	1.96727	-9.04553	1.21173e-06	1.32207e-05	1.70022
ENSG00000137154.12,RPS6,protein_coding	0.000249469	10.5324	9.04232	1.21621e-06	1.32588e-05	0.475964
ENSG00000254772.9,EEF1G,protein_coding	0.000262077	10.9628	9.03616	1.22485e-06	1.33421e-05	0.458296
ENSG00000227191.8,TRGC2,TR_C_gene	-0.00118961	2.37779	-9.03127	1.23176e-06	1.34063e-05	1.87552
ENSG00000186020.12,ZNF529,protein_coding	-0.0007949	3.25123	-9.02708	1.23771e-06	1.34601e-05	1.57883
ENSG00000138448.11,ITGAV,protein_coding	0.00029812	4.47035	9.02536	1.24016e-06	1.34757e-05	0.644648
ENSG00000105656.12,ELL,protein_coding	0.000310918	4.60229	9.02117	1.24616e-06	1.35298e-05	0.677758
ENSG00000167173.18,C15orf39,protein_coding	0.000289502	6.04292	9.01925	1.24892e-06	1.35488e-05	0.604243
ENSG00000174444.14,RPL4,protein_coding	0.00024679	10.8879	9.01703	1.25212e-06	1.35656e-05	0.435667
ENSG00000117461.14,PIK3R3,protein_coding	-0.000386396	5.88759	-9.01676	1.25251e-06	1.35656e-05	0.859408
ENSG00000180694.13,TMEM64,protein_coding	0.000409296	3.14926	9.013	1.25794e-06	1.36134e-05	0.898235
ENSG00000015568.12,RGPD5,protein_coding	0.000480256	3.03289	9.00602	1.2681e-06	1.37122e-05	0.812781
ENSG00000176438.12,SYNE3,protein_coding	-0.000435178	3.2438	-9.00485	1.26982e-06	1.37132e-05	1.0015
ENSG00000049323.15,LTBP1,protein_coding	-0.000843771	2.83159	-9.00455	1.27025e-06	1.37132e-05	1.62184
ENSG00000189369.8,GSPT2,protein_coding	0.000670124	2.17611	8.99533	1.28383e-06	1.38395e-05	1.34674
ENSG00000120896.13,SORBS3,protein_coding	-0.000850898	2.10076	-8.9952	1.28403e-06	1.38395e-05	1.61551
ENSG00000254004.6,ZNF260,protein_coding	-0.000788436	3.98434	-8.9911	1.29012e-06	1.38938e-05	1.51913
ENSG00000196187.11,TMEM63A,protein_coding	0.00049879	3.90792	8.9893	1.2928e-06	1.39114e-05	0.993091
ENSG00000267041.5,ZNF850,protein_coding	-0.000814797	2.11572	-8.98763	1.2953e-06	1.39271e-05	1.59787
ENSG00000124333.15_PAR_Y,VAMP7,protein_coding	-0.00146196	0.808499	-8.98569	1.2982e-06	1.3947e-05	1.5923
ENSG00000197857.13,ZNF44,protein_coding	-0.000765673	2.32583	-8.98393	1.30084e-06	1.39641e-05	1.53998
ENSG00000025156.12,HSF2,protein_coding	-0.000337502	5.41326	-8.97343	1.31672e-06	1.41232e-05	0.695697
ENSG00000115129.13,TP53I3,protein_coding	0.000471973	1.82704	8.97051	1.32118e-06	1.41596e-05	0.9895
ENSG00000246695.7,RASSF8-AS1,antisense_RNA	-0.000920206	-0.73039	-8.96902	1.32346e-06	1.41726e-05	1.66946
ENSG00000189223.14,PAX8-AS1,processed_transcript	-0.000885652	2.07412	-8.95539	1.3445e-06	1.43864e-05	1.59546
ENSG00000163040.14,CCDC74A,protein_coding	0.000434851	2.80263	8.95457	1.34578e-06	1.43885e-05	0.850386
ENSG00000206127.10,GOLGA8O,protein_coding	-0.00108644	-0.586944	-8.95088	1.35154e-06	1.44384e-05	1.82137
ENSG00000116514.16,RNF19B,protein_coding	0.000307083	4.53338	8.94959	1.35356e-06	1.44485e-05	0.584696
ENSG00000169981.10,ZNF35,protein_coding	0.000491645	0.727073	8.94822	1.35572e-06	1.44599e-05	1.05798
ENSG00000166803.11,PCLAF,protein_coding	-0.000344533	6.25204	-8.93999	1.36871e-06	1.45868e-05	0.596981
ENSG00000106723.16,SPIN1,protein_coding	-0.00028817	6.77841	-8.93644	1.37435e-06	1.46352e-05	0.5042
ENSG00000183935.5,HTR7P1,transcribed_processed_pseudogene	-0.00103854	-0.594479	-8.93341	1.3792e-06	1.4675e-05	1.74011
ENSG00000196371.3,FUT4,protein_coding	-0.000627969	4.80807	-8.92994	1.38475e-06	1.47224e-05	1.1733
ENSG00000085491.15,SLC25A24,protein_coding	-0.000431898	5.11972	-8.92911	1.38609e-06	1.47249e-05	0.895058
ENSG00000138449.10,SLC40A1,protein_coding	-0.00111131	1.52877	-8.92021	1.4005e-06	1.4866e-05	1.83329
ENSG00000165029.15,ABCA1,protein_coding	0.000830248	0.16397	8.91635	1.40678e-06	1.49208e-05	1.3928
ENSG00000197442.9,MAP3K5,protein_coding	0.000319254	2.22342	8.91367	1.41117e-06	1.49555e-05	0.582194
ENSG00000204580.13,DDR1,protein_coding	0.00053706	2.02191	8.90919	1.41854e-06	1.50216e-05	1.10358
ENSG00000104884.14,ERCC2,protein_coding	0.000292657	5.48564	8.90634	1.42325e-06	1.50595e-05	0.48796
ENSG00000197951.8,ZNF71,protein_coding	-0.000763404	2.31185	-8.90333	1.42824e-06	1.51004e-05	1.43159
ENSG00000205571.13,SMN2,protein_coding	-0.000449346	4.67242	-8.89347	1.44471e-06	1.52624e-05	0.766084
ENSG00000157873.17,TNFRSF14,protein_coding	0.000323824	4.3179	8.89004	1.4505e-06	1.53113e-05	0.546695
ENSG00000122406.12,RPL5,protein_coding	0.000248016	10.1182	8.88345	1.46167e-06	1.5417e-05	0.284047
ENSG00000111275.12,ALDH2,protein_coding	0.000711239	0.250028	8.88211	1.46395e-06	1.54289e-05	1.34513
ENSG00000133256.12,PDE6B,protein_coding	0.000784547	0.0837474	8.87602	1.47439e-06	1.55266e-05	1.42418
ENSG00000139318.7,DUSP6,protein_coding	-0.00067976	3.53067	-8.87517	1.47585e-06	1.55297e-05	1.26016
ENSG00000136541.14,ERMN,protein_coding	0.000781658	-1.65152	8.87334	1.479e-06	1.55506e-05	1.22697
ENSG00000158715.5,SLC45A3,protein_coding	0.000541891	1.43524	8.87164	1.48193e-06	1.5569e-05	1.06986
ENSG00000177570.13,SAMD12,protein_coding	-0.000959375	0.288448	-8.87072	1.48353e-06	1.55735e-05	1.63965
ENSG00000272168.6,CASC15,lincRNA	-0.000590654	4.3716	-8.86665	1.49059e-06	1.56353e-05	1.14967
ENSG00000102034.16,ELF4,protein_coding	-0.000700569	4.89543	-8.86338	1.49629e-06	1.56827e-05	1.25247
ENSG00000166507.17,NDST2,protein_coding	0.000294106	5.31649	8.85961	1.50288e-06	1.57394e-05	0.443888
ENSG00000174807.3,CD248,protein_coding	-0.00112051	-1.19712	-8.85863	1.5046e-06	1.57451e-05	1.74474
ENSG00000161960.14,EIF4A1,protein_coding	0.000247083	9.73458	8.85311	1.51434e-06	1.58345e-05	0.252044
ENSG00000143514.16,TP53BP2,protein_coding	-0.00030749	6.21265	-8.84563	1.52763e-06	1.59609e-05	0.473494
ENSG00000165521.15,EML5,protein_coding	-0.000487415	3.4836	-8.84268	1.5329e-06	1.60035e-05	0.929707
ENSG00000234797.5,RPS3AP6,processed_pseudogene	0.000448622	2.5292	8.83207	1.55205e-06	1.61907e-05	0.835358
ENSG00000039068.18,CDH1,protein_coding	0.000976758	-1.32279	8.82587	1.56336e-06	1.62959e-05	1.28672
ENSG00000124145.6,SDC4,protein_coding	0.000779272	-0.850016	8.82015	1.57385e-06	1.63925e-05	1.205
ENSG00000089195.14,TRMT6,protein_coding	-0.000302684	5.58186	-8.81288	1.58732e-06	1.65198e-05	0.409226
ENSG00000143845.14,ETNK2,protein_coding	-0.00111753	-1.99358	-8.81163	1.58965e-06	1.65311e-05	1.68676
ENSG00000153707.16,PTPRD,protein_coding	-0.00119392	1.07513	-8.81063	1.59151e-06	1.65376e-05	1.68396
ENSG00000125657.4,TNFSF9,protein_coding	0.000554325	0.220532	8.80921	1.59417e-06	1.65523e-05	1.01939
ENSG00000003402.19,CFLAR,protein_coding	0.000280415	6.41662	8.80623	1.59975e-06	1.65972e-05	0.291709
ENSG00000165156.14,ZHX1,protein_coding	-0.000295262	6.0654	-8.80388	1.60417e-06	1.66244e-05	0.383764
ENSG00000171223.5,JUNB,protein_coding	0.000294316	4.11953	8.80351	1.60486e-06	1.66244e-05	0.362134
ENSG00000104756.15,KCTD9,protein_coding	-0.00029132	6.26803	-8.79983	1.61181e-06	1.66834e-05	0.367204
ENSG00000145247.11,OCIAD2,protein_coding	-0.000343041	5.56574	-8.79647	1.61818e-06	1.67362e-05	0.444162
ENSG00000172059.10,KLF11,protein_coding	-0.000824531	0.201917	-8.7939	1.62307e-06	1.67738e-05	1.38074
ENSG00000145730.20,PAM,protein_coding	0.00030974	3.72006	8.78845	1.63349e-06	1.68685e-05	0.409896
ENSG00000155008.13,APOOL,protein_coding	-0.000337728	4.44912	-8.77818	1.65332e-06	1.706e-05	0.484593
ENSG00000171425.9,ZNF581,protein_coding	0.000334265	4.00491	8.76962	1.67005e-06	1.72192e-05	0.469902
ENSG00000160284.14,SPATC1L,protein_coding	0.000532214	1.06629	8.76587	1.67744e-06	1.72821e-05	0.782385
ENSG00000261584.1,AL513548.1,lincRNA	0.000702075	1.09258	8.75575	1.69754e-06	1.74756e-05	1.16267
ENSG00000119280.16,C1orf198,protein_coding	-0.000507515	4.6356	-8.75356	1.70192e-06	1.75072e-05	0.866752
ENSG00000068724.15,TTC7A,protein_coding	-0.000346689	6.39833	-8.75115	1.70677e-06	1.75435e-05	0.400016
ENSG00000074370.17,ATP2A3,protein_coding	-0.000558399	7.57528	-8.7501	1.70888e-06	1.75517e-05	0.960564
ENSG00000136824.18,SMC2,protein_coding	-0.000271537	7.61161	-8.74621	1.71674e-06	1.76018e-05	0.229799
ENSG00000173848.18,NET1,protein_coding	-0.000303927	6.48349	-8.74607	1.71701e-06	1.76018e-05	0.31166
ENSG00000135052.16,GOLM1,protein_coding	-0.000347435	2.71596	-8.74533	1.71852e-06	1.76018e-05	0.420254
ENSG00000101605.12,MYOM1,protein_coding	0.000718541	0.101604	8.74506	1.71906e-06	1.76018e-05	1.18889
ENSG00000269001.2,AC092070.2,transcribed_unprocessed_pseudogene	-0.00105385	0.515131	-8.74003	1.72928e-06	1.76929e-05	1.57528
ENSG00000196387.9,ZNF140,protein_coding	-0.000730811	2.26965	-8.73916	1.73107e-06	1.76976e-05	1.21586
ENSG00000170677.5,SOCS6,protein_coding	0.000563903	0.777635	8.73702	1.73544e-06	1.77286e-05	0.867878
ENSG00000162542.13,TMCO4,protein_coding	0.000484296	0.76002	8.73377	1.7421e-06	1.77831e-05	0.675647
ENSG00000131153.8,GINS2,protein_coding	-0.00033841	5.52589	-8.73159	1.7466e-06	1.78153e-05	0.411432
ENSG00000151287.16,TEX30,protein_coding	-0.00038436	4.80798	-8.73045	1.74895e-06	1.78168e-05	0.482119
ENSG00000184731.5,FAM110C,protein_coding	-0.00110813	-1.68481	-8.73022	1.74942e-06	1.78168e-05	1.59591
ENSG00000177051.5,FBXO46,protein_coding	0.000297813	4.69753	8.72926	1.7514e-06	1.78233e-05	0.306581
ENSG00000185088.13,RPS27L,protein_coding	0.000310907	5.21743	8.72626	1.75762e-06	1.7873e-05	0.256186
ENSG00000282339.1,AC010507.2,transcribed_processed_pseudogene	0.000577187	0.662122	8.7145	1.78221e-06	1.81092e-05	0.92901
ENSG00000101230.5,ISM1,protein_coding	-0.00116271	-1.6149	-8.71282	1.78575e-06	1.81206e-05	1.54808
ENSG00000150907.7,FOXO1,protein_coding	0.000487517	2.6863	8.71268	1.78606e-06	1.81206e-05	0.455592
ENSG00000214900.9,LINC01588,lincRNA	0.000477561	0.796633	8.71172	1.78808e-06	1.81273e-05	0.75904
ENSG00000163682.15,RPL9,protein_coding	0.000245395	9.6902	8.70916	1.79351e-06	1.81685e-05	0.0711437
ENSG00000100814.17,CCNB1IP1,protein_coding	0.000376019	5.87607	8.70851	1.79488e-06	1.81685e-05	0.238038
ENSG00000281852.1,LINC00891,lincRNA	-0.000904319	2.03845	-8.7026	1.80749e-06	1.8274e-05	1.36149
ENSG00000146410.11,MTFR2,protein_coding	-0.000380732	4.39315	-8.70234	1.80804e-06	1.8274e-05	0.508696
ENSG00000100290.2,BIK,protein_coding	-0.00104548	-0.731389	-8.6961	1.82145e-06	1.83882e-05	1.52191
ENSG00000100342.20,APOL1,protein_coding	0.000319549	3.66923	8.69579	1.8221e-06	1.83882e-05	0.319641
ENSG00000084676.15,NCOA1,protein_coding	-0.000277462	6.40693	-8.69056	1.83343e-06	1.84885e-05	0.192579
ENSG00000156136.9,DCK,protein_coding	-0.000293516	6.67001	-8.68332	1.84922e-06	1.86222e-05	0.236244
ENSG00000005187.11,ACSM3,protein_coding	0.000814791	-0.554188	8.6832	1.84949e-06	1.86222e-05	1.24687
ENSG00000092445.11,TYRO3,protein_coding	-0.000845285	2.76666	-8.68158	1.85303e-06	1.86438e-05	1.26408
ENSG00000138834.12,MAPK8IP3,protein_coding	0.000269631	6.44833	8.67832	1.86022e-06	1.8702e-05	0.142603
ENSG00000256043.2,CTSO,protein_coding	0.000452402	1.74127	8.66823	1.88262e-06	1.88999e-05	0.626581
ENSG00000129353.14,SLC44A2,protein_coding	0.000331846	5.45598	8.66817	1.88275e-06	1.88999e-05	0.329172
ENSG00000111885.6,MAN1A1,protein_coding	0.00045847	3.97164	8.66415	1.89176e-06	1.89761e-05	0.618273
ENSG00000115318.11,LOXL3,protein_coding	0.000556299	0.593016	8.66017	1.90074e-06	1.90517e-05	0.685289
ENSG00000093009.9,CDC45,protein_coding	-0.000362657	6.23695	-8.65871	1.90402e-06	1.90703e-05	0.278369
ENSG00000167280.16,ENGASE,protein_coding	0.000334335	4.56764	8.65259	1.91793e-06	1.91952e-05	0.238375
ENSG00000115896.15,PLCL1,protein_coding	-0.000943329	1.10043	-8.64947	1.92505e-06	1.9252e-05	1.36833
ENSG00000203875.10,SNHG5,processed_transcript	0.000258841	6.82088	8.64177	1.94275e-06	1.94144e-05	0.0652603
ENSG00000186017.14,ZNF566,protein_coding	-0.000766512	2.58964	-8.63857	1.95015e-06	1.94738e-05	1.13517
ENSG00000157617.16,C2CD2,protein_coding	0.000472862	2.17315	8.62137	1.99051e-06	1.98561e-05	0.64113
ENSG00000131873.5,CHSY1,protein_coding	0.000312691	5.96963	8.62099	1.99142e-06	1.98561e-05	0.223909
ENSG00000213186.7,TRIM59,protein_coding	-0.000390344	3.66105	-8.61823	1.99798e-06	1.99066e-05	0.329738
ENSG00000172167.7,MTBP,protein_coding	-0.000345819	5.06345	-8.61562	2.00422e-06	1.99403e-05	0.325172
ENSG00000182606.14,TRAK1,protein_coding	0.000279133	5.37787	8.61526	2.00508e-06	1.99403e-05	0.0906013
ENSG00000266208.1,AC080112.2,antisense_RNA	-0.000760666	1.33308	-8.61493	2.00586e-06	1.99403e-05	1.11119
ENSG00000046651.14,OFD1,protein_coding	0.000283616	5.35768	8.61231	2.01213e-06	1.99815e-05	0.0973212
ENSG00000167393.17_PAR_Y,PPP2R3B,protein_coding	-0.00123589	0.123719	-8.61195	2.01301e-06	1.99815e-05	1.17049
ENSG00000147251.15,DOCK11,protein_coding	-0.000317174	5.82739	-8.61062	2.01619e-06	1.99902e-05	0.233728
ENSG00000131475.6,VPS25,protein_coding	0.000282329	5.72514	8.60993	2.01786e-06	1.99902e-05	0.0820309
ENSG00000100299.17,ARSA,protein_coding	0.000350353	3.6419	8.60958	2.0187e-06	1.99902e-05	0.316568
ENSG00000108370.16,RGS9,protein_coding	-0.000896769	1.23133	-8.60908	2.0199e-06	1.99902e-05	1.12169
ENSG00000163818.16,LZTFL1,protein_coding	0.000584872	3.98302	8.60623	2.02678e-06	2.00434e-05	0.677476
ENSG00000110811.19,P3H3,protein_coding	-0.00109382	-1.54035	-8.59748	2.04807e-06	2.0239e-05	1.41892
ENSG00000182704.7,TSKU,protein_coding	-0.000817406	1.80823	-8.59391	2.05681e-06	2.02951e-05	1.14794
ENSG00000187676.7,B3GLCT,protein_coding	-0.000588484	3.77699	-8.59362	2.05752e-06	2.02951e-05	0.739802
ENSG00000224429.7,LINC00539,lincRNA	-0.00102378	0.173559	-8.5933	2.05833e-06	2.02951e-05	1.35607
ENSG00000163328.13,GPR155,protein_coding	0.000380009	3.32104	8.59143	2.06291e-06	2.03253e-05	0.293663
ENSG00000131089.15,ARHGEF9,protein_coding	-0.000447927	4.69946	-8.5894	2.06792e-06	2.03595e-05	0.511991
ENSG00000184227.7,ACOT1,protein_coding	0.000517604	0.731204	8.58761	2.07235e-06	2.03881e-05	0.696662
ENSG00000105701.15,FKBP8,protein_coding	0.0002561	7.25808	8.58251	2.08504e-06	2.04978e-05	-0.0130034
ENSG00000151136.14,BTBD11,protein_coding	-0.000927443	1.7944	-8.57643	2.10026e-06	2.06321e-05	1.18095
ENSG00000281887.3,GIMAP1-GIMAP5,protein_coding	-0.00128781	-0.345249	-8.57523	2.10326e-06	2.06464e-05	1.38335
ENSG00000280138.1,AC027290.2,TEC	0.000643263	1.27432	8.57306	2.10873e-06	2.06714e-05	0.809141
ENSG00000160685.13,ZBTB7B,protein_coding	0.000530649	0.0899212	8.57299	2.10892e-06	2.06714e-05	0.319551
ENSG00000141505.11,ASGR1,protein_coding	-0.00107392	-1.3637	-8.56782	2.122e-06	2.07844e-05	1.39017
ENSG00000078142.12,PIK3C3,protein_coding	0.000281669	5.58688	8.56593	2.12681e-06	2.08161e-05	0.0471709
ENSG00000101639.18,CEP192,protein_coding	-0.000279908	6.68811	-8.55945	2.14339e-06	2.0963e-05	0.0274377
ENSG00000112394.16,SLC16A10,protein_coding	-0.00073935	2.16583	-8.55769	2.14792e-06	2.09919e-05	0.996304
ENSG00000097096.8,SYDE2,protein_coding	-0.00101535	-1.40413	-8.55641	2.1512e-06	2.10085e-05	1.3175
ENSG00000170522.9,ELOVL6,protein_coding	0.0004397	4.06324	8.55451	2.15612e-06	2.10411e-05	0.46961
ENSG00000204498.10,NFKBIL1,protein_coding	0.000366974	3.80008	8.55366	2.15831e-06	2.10471e-05	0.293496
ENSG00000102221.13,JADE3,protein_coding	0.000402173	5.28991	8.55297	2.16009e-06	2.10491e-05	0.40325
ENSG00000198918.7,RPL39,protein_coding	0.000249272	9.09848	8.54182	2.18918e-06	2.13169e-05	-0.136431
ENSG00000131746.12,TNS4,protein_coding	-0.000820686	0.550056	-8.53947	2.19537e-06	2.13615e-05	1.05307
ENSG00000140995.16,DEF8,protein_coding	0.000321366	4.18072	8.53661	2.20291e-06	2.13969e-05	0.1528
ENSG00000167766.18,ZNF83,protein_coding	0.000517649	4.44424	8.53655	2.20307e-06	2.13969e-05	0.618272
ENSG00000279058.2,AGAP14,unprocessed_pseudogene	-0.00094729	-0.819163	-8.53626	2.20383e-06	2.13969e-05	1.23889
ENSG00000141526.16,SLC16A3,protein_coding	0.000458476	2.34663	8.5335	2.21116e-06	2.14524e-05	0.481845
ENSG00000181381.13,DDX60L,protein_coding	-0.000754896	3.68227	-8.53205	2.215e-06	2.14741e-05	1.00909
ENSG00000000460.16,C1orf112,protein_coding	-0.000331559	5.60209	-8.52981	2.22097e-06	2.14866e-05	0.13565
ENSG00000164983.7,TMEM65,protein_coding	-0.000438288	5.17646	-8.52958	2.22159e-06	2.14866e-05	0.451546
ENSG00000113749.7,HRH2,protein_coding	-0.00105462	-1.58174	-8.5292	2.22261e-06	2.14866e-05	1.3358
ENSG00000128016.5,ZFP36,protein_coding	0.000291176	4.13468	8.52915	2.22275e-06	2.14866e-05	0.048762
ENSG00000122729.18,ACO1,protein_coding	-0.000407107	5.63627	-8.52826	2.22511e-06	2.14938e-05	0.254506
ENSG00000165891.15,E2F7,protein_coding	-0.000322126	5.85185	-8.52521	2.2333e-06	2.15572e-05	0.115695
ENSG00000175093.4,SPSB4,protein_coding	-0.00107047	-1.54552	-8.5236	2.2376e-06	2.15831e-05	1.33099
ENSG00000173208.3,ABCD2,protein_coding	0.000577237	-0.174131	8.5207	2.24543e-06	2.1643e-05	0.709173
ENSG00000105355.8,PLIN3,protein_coding	0.000334918	5.73318	8.51947	2.24874e-06	2.16497e-05	-0.0134644
ENSG00000164543.5,STK17A,protein_coding	0.000264164	6.03474	8.51923	2.24939e-06	2.16497e-05	-0.0563384
ENSG00000182899.14,RPL35A,protein_coding	0.000251916	8.47657	8.51805	2.2526e-06	2.1665e-05	-0.149992
ENSG00000103642.11,LACTB,protein_coding	0.000330926	3.94236	8.5145	2.26223e-06	2.17419e-05	0.155222
ENSG00000215440.11,NPEPL1,protein_coding	0.00034361	4.43071	8.50674	2.28344e-06	2.193e-05	0.130493
ENSG00000141391.13,PRELID3A,protein_coding	0.000641234	-1.6467	8.5044	2.28989e-06	2.19761e-05	0.806144
ENSG00000132196.13,HSD17B7,protein_coding	0.000305384	4.41897	8.50311	2.29344e-06	2.19942e-05	0.044688
ENSG00000144228.8,SPOPL,protein_coding	0.000520069	2.62051	8.50138	2.29823e-06	2.20243e-05	0.366031
ENSG00000112218.8,GPR63,protein_coding	-0.0004756	3.47739	-8.49864	2.30584e-06	2.20814e-05	0.333448
ENSG00000163633.10,C4orf36,protein_coding	0.000527851	1.23848	8.48359	2.34804e-06	2.24692e-05	0.545627
ENSG00000110848.8,CD69,protein_coding	-0.000783473	1.75539	-8.48267	2.35064e-06	2.2478e-05	0.958341
ENSG00000048471.13,SNX29,protein_coding	0.000284428	4.93502	8.47826	2.3632e-06	2.25819e-05	-0.0304126
ENSG00000170581.13,STAT2,protein_coding	0.000267098	5.86075	8.4742	2.37479e-06	2.26763e-05	-0.0977065
ENSG00000069020.18,MAST4,protein_coding	-0.000670545	4.15986	-8.46944	2.38848e-06	2.27857e-05	0.756165
ENSG00000196954.13,CASP4,protein_coding	0.00033062	3.69226	8.46903	2.38967e-06	2.27857e-05	0.0984509
ENSG00000134419.15,RPS15A,protein_coding	0.000239077	9.49492	8.46708	2.39531e-06	2.28231e-05	-0.236912
ENSG00000035720.7,STAP1,protein_coding	0.000750821	-0.911596	8.4662	2.39783e-06	2.28294e-05	0.925914
ENSG00000116977.18,LGALS8,protein_coding	0.000336193	5.81022	8.46567	2.39939e-06	2.28294e-05	0.0940742
ENSG00000172716.16,SLFN11,protein_coding	-0.000348912	6.30544	-8.46424	2.40354e-06	2.28526e-05	0.12366
ENSG00000213928.8,IRF9,protein_coding	0.000334404	3.68323	8.46088	2.41331e-06	2.29163e-05	0.055536
ENSG00000105514.7,RAB3D,protein_coding	0.0004555	3.76191	8.46074	2.4137e-06	2.29163e-05	0.373282
ENSG00000117091.9,CD48,protein_coding	0.00050048	4.2274	8.46016	2.41541e-06	2.29163e-05	0.51366
ENSG00000106460.18,TMEM106B,protein_coding	-0.000299959	4.30291	-8.45725	2.42391e-06	2.29805e-05	-0.0303779
ENSG00000166228.8,PCBD1,protein_coding	0.000311567	3.05623	8.45587	2.42796e-06	2.30025e-05	0.0205007
ENSG00000175061.17,LRRC75A-AS1,processed_transcript	0.000303609	8.69265	8.45296	2.43652e-06	2.30672e-05	-0.238308
ENSG00000124429.17,POF1B,protein_coding	0.000690162	-0.162624	8.45193	2.43958e-06	2.30797e-05	0.443046
ENSG00000129993.14,CBFA2T3,protein_coding	-0.000817423	2.69343	-8.44847	2.44979e-06	2.31599e-05	0.862163
ENSG00000157978.11,LDLRAP1,protein_coding	0.000442786	1.27753	8.4447	2.46101e-06	2.32494e-05	0.352512
ENSG00000109189.12,USP46,protein_coding	0.000345762	3.46832	8.4432	2.46547e-06	2.32751e-05	0.0665748
ENSG00000072858.10,SIDT1,protein_coding	0.000526182	2.0148	8.44132	2.47108e-06	2.33115e-05	0.399357
ENSG00000276550.4,HERC2P2,transcribed_unprocessed_pseudogene	0.000282664	6.17859	8.43532	2.48912e-06	2.34651e-05	-0.0928086
ENSG00000111602.11,TIMELESS,protein_coding	-0.000274776	7.34449	-8.43404	2.49295e-06	2.34846e-05	-0.152361
ENSG00000169896.16,ITGAM,protein_coding	0.000820854	-0.323096	8.42791	2.51154e-06	2.36429e-05	0.778938
ENSG00000236552.2,RPL13AP5,processed_pseudogene	0.000367217	3.07651	8.42549	2.51894e-06	2.36959e-05	0.160669
ENSG00000108840.15,HDAC5,protein_coding	0.000312839	4.53555	8.42274	2.52735e-06	2.37581e-05	-0.0759259
ENSG00000128626.11,MRPS12,protein_coding	0.000282274	4.82872	8.41955	2.53714e-06	2.38334e-05	-0.11925
ENSG00000125755.18,SYMPK,protein_coding	0.000256294	7.29757	8.41133	2.56258e-06	2.40554e-05	-0.241294
ENSG00000158050.4,DUSP2,protein_coding	0.000460209	3.35246	8.40413	2.58506e-06	2.42493e-05	0.303673
ENSG00000145703.15,IQGAP2,protein_coding	-0.000556432	4.98193	-8.40253	2.5901e-06	2.42795e-05	0.447418
ENSG00000166441.12,RPL27A,protein_coding	0.000236825	9.51565	8.40111	2.59457e-06	2.43042e-05	-0.325278
ENSG00000177954.11,RPS27,protein_coding	0.000238711	9.51043	8.39716	2.60705e-06	2.44039e-05	-0.331391
ENSG00000108679.12,LGALS3BP,protein_coding	-0.000542256	4.89641	-8.39627	2.60987e-06	2.44132e-05	0.475753
ENSG00000072195.14,SPEG,protein_coding	-0.000972148	0.897905	-8.39217	2.6229e-06	2.45064e-05	1.09506
ENSG00000169228.13,RAB24,protein_coding	0.000318732	4.16508	8.39198	2.62352e-06	2.45064e-05	-0.0583131
ENSG00000085733.15,CTTN,protein_coding	0.000299616	3.7065	8.38737	2.63827e-06	2.46269e-05	-0.115403
ENSG00000130475.14,FCHO1,protein_coding	0.000278195	5.50563	8.38562	2.64391e-06	2.46622e-05	-0.168023
ENSG00000141556.20,TBCD,protein_coding	-0.000267816	7.23363	-8.38311	2.65199e-06	2.47204e-05	-0.21334
ENSG00000116670.14,MAD2L2,protein_coding	-0.000296051	6.12678	-8.37817	2.66795e-06	2.48517e-05	-0.165189
ENSG00000171320.14,ESCO2,protein_coding	-0.000305013	5.70543	-8.37729	2.67083e-06	2.48611e-05	-0.0839114
ENSG00000124334.17,IL9R,protein_coding	-0.000698801	2.94928	-8.37658	2.67313e-06	2.48651e-05	0.748324
ENSG00000001629.9,ANKIB1,protein_coding	0.000264701	6.65954	8.37586	2.67549e-06	2.48697e-05	-0.2617
ENSG00000186187.11,ZNRF1,protein_coding	-0.000304634	6.22062	-8.37174	2.68895e-06	2.49774e-05	-0.124132
ENSG00000106327.12,TFR2,protein_coding	-0.000866402	-1.34606	-8.37025	2.69384e-06	2.50054e-05	0.931296
ENSG00000228716.6,DHFR,protein_coding	-0.000270989	7.8356	-8.368	2.70121e-06	2.50563e-05	-0.258433
ENSG00000196352.14,CD55,protein_coding	0.000338942	3.412	8.36659	2.70585e-06	2.50819e-05	0.00869694
ENSG00000215271.7,HOMEZ,protein_coding	0.000323559	4.11577	8.36354	2.71594e-06	2.51578e-05	-0.0510596
ENSG00000109062.11,SLC9A3R1,protein_coding	-0.00028055	6.82083	-8.36142	2.72298e-06	2.52055e-05	-0.230795
ENSG00000075407.18,ZNF37A,protein_coding	0.000347957	5.96609	8.35414	2.74725e-06	2.54125e-05	-0.176296
ENSG00000171435.13,KSR2,protein_coding	-0.00107055	-1.27464	-8.35355	2.74922e-06	2.54131e-05	1.0874
ENSG00000241343.9,RPL36A,protein_coding	0.000241982	8.81179	8.35052	2.75942e-06	2.54897e-05	-0.374643
ENSG00000107874.10,CUEDC2,protein_coding	0.00038434	5.4193	8.34914	2.76405e-06	2.55148e-05	-0.0890245
ENSG00000183742.12,MACC1,protein_coding	0.000570145	0.0631774	8.34635	2.7735e-06	2.55843e-05	0.507397
ENSG00000089009.15,RPL6,protein_coding	0.000240137	9.98744	8.34475	2.77892e-06	2.56165e-05	-0.405109
ENSG00000122378.13,FAM213A,protein_coding	-0.000800376	2.35123	-8.34211	2.78788e-06	2.56813e-05	0.843412
ENSG00000091651.8,ORC6,protein_coding	-0.000367522	5.57959	-8.34002	2.79502e-06	2.57292e-05	-0.163172
ENSG00000172543.7,CTSW,protein_coding	-0.00104039	1.50912	-8.33932	2.79741e-06	2.57335e-05	0.972477
ENSG00000143401.14,ANP32E,protein_coding	-0.000252137	7.9518	-8.3373	2.80433e-06	2.57793e-05	-0.324949
ENSG00000256349.1,AP002748.4,protein_coding	-0.00126392	-2.87873	-8.33649	2.80708e-06	2.57868e-05	1.06529
ENSG00000105281.12,SLC1A5,protein_coding	0.000251764	7.81832	8.33142	2.82455e-06	2.59168e-05	-0.342677
ENSG00000135069.13,PSAT1,protein_coding	-0.000320053	5.38196	-8.33125	2.82513e-06	2.59168e-05	-0.153878
ENSG00000143167.11,GPA33,protein_coding	-0.00108382	-0.52482	-8.32737	2.83857e-06	2.60221e-05	1.06534
ENSG00000173442.12,EHBP1L1,protein_coding	0.00026441	5.97416	8.32375	2.85116e-06	2.61196e-05	-0.322495
ENSG00000175928.5,LRRN1,protein_coding	-0.0010838	-1.39006	-8.31794	2.87148e-06	2.62793e-05	1.0616
ENSG00000129292.20,PHF20L1,protein_coding	-0.00027089	6.8853	-8.31764	2.87254e-06	2.62793e-05	-0.298675
ENSG00000136720.6,HS6ST1,protein_coding	0.000352167	6.45681	8.31695	2.87499e-06	2.62836e-05	-0.188437
ENSG00000160789.19,LMNA,protein_coding	0.000353431	2.42987	8.3129	2.88926e-06	2.6396e-05	-0.0691047
ENSG00000173727.12,AP000769.1,transcribed_unprocessed_pseudogene	0.00051116	0.628279	8.31233	2.89129e-06	2.63964e-05	0.349917
ENSG00000131504.15,DIAPH1,protein_coding	-0.00024064	8.7161	-8.31033	2.89836e-06	2.64428e-05	-0.396149
ENSG00000182985.17,CADM1,protein_coding	-0.00170881	-1.43998	-8.30163	2.92943e-06	2.6708e-05	0.994259
ENSG00000259431.5,THTPA,protein_coding	0.000398029	3.11103	8.29846	2.94083e-06	2.67935e-05	0.0566741
ENSG00000166446.14,CDYL2,protein_coding	0.000513081	1.84664	8.29588	2.95016e-06	2.68562e-05	0.303964
ENSG00000113161.15,HMGCR,protein_coding	-0.00027493	7.57409	-8.29544	2.95175e-06	2.68562e-05	-0.355676
ENSG00000110888.17,CAPRIN2,protein_coding	0.000278974	5.19024	8.29219	2.96351e-06	2.69449e-05	-0.270878
ENSG00000196878.14,LAMB3,protein_coding	0.000683418	-0.120191	8.29149	2.96605e-06	2.69496e-05	0.426886
ENSG00000085117.11,CD82,protein_coding	0.000321393	6.12136	8.28966	2.97274e-06	2.69919e-05	-0.158819
ENSG00000254682.1,AP002387.1,antisense_RNA	-0.000604277	2.3915	-8.2871	2.98208e-06	2.70583e-05	0.482887
ENSG00000272068.1,AL365181.2,lincRNA	0.00054852	-1.13468	8.28518	2.98911e-06	2.71035e-05	0.39779
ENSG00000139517.7,LNX2,protein_coding	-0.000328822	4.87039	-8.28083	3.00511e-06	2.72301e-05	-0.146452
ENSG00000165490.12,DDIAS,protein_coding	-0.000314578	4.38908	-8.2783	3.01448e-06	2.72964e-05	-0.1751
ENSG00000167106.11,FAM102A,protein_coding	-0.000313566	5.01731	-8.27318	3.03349e-06	2.74375e-05	-0.176033
ENSG00000204394.12,VARS,protein_coding	0.000258617	7.27433	8.273	3.03418e-06	2.74375e-05	-0.429369
ENSG00000188846.13,RPL14,protein_coding	0.000230301	9.22501	8.27175	3.03883e-06	2.74609e-05	-0.490466
ENSG00000084207.15,GSTP1,protein_coding	0.000414954	6.67718	8.2707	3.04274e-06	2.74776e-05	-0.0715603
ENSG00000140443.13,IGF1R,protein_coding	-0.000384328	6.03279	-8.26939	3.04766e-06	2.74853e-05	0.0154915
ENSG00000140323.5,DISP2,protein_coding	-0.000843394	0.709075	-8.26904	3.04896e-06	2.74853e-05	0.770912
ENSG00000172893.15,DHCR7,protein_coding	-0.000281938	5.93555	-8.26806	3.05264e-06	2.74853e-05	-0.339733
ENSG00000204628.11,RACK1,protein_coding	0.000226852	10.366	8.26785	3.05343e-06	2.74853e-05	-0.514468
ENSG00000112118.18,MCM3,protein_coding	-0.000256672	8.8328	-8.26772	3.05392e-06	2.74853e-05	-0.454114
ENSG00000147324.10,MFHAS1,protein_coding	-0.000264982	6.62188	-8.26661	3.05808e-06	2.75041e-05	-0.358593
ENSG00000067955.13,CBFB,protein_coding	-0.000269198	7.1489	-8.26356	3.06959e-06	2.7589e-05	-0.388948
ENSG00000107719.8,PALD1,protein_coding	0.000810541	1.86477	8.26104	3.07911e-06	2.76526e-05	0.298165
ENSG00000154229.11,PRKCA,protein_coding	0.000385061	6.28103	8.26059	3.08082e-06	2.76526e-05	-0.273787
ENSG00000142794.18,NBPF3,protein_coding	0.00043005	3.47882	8.25712	3.094e-06	2.7731e-05	0.10791
ENSG00000127995.16,CASD1,protein_coding	-0.000321455	5.76193	-8.2571	3.09408e-06	2.7731e-05	-0.186161
ENSG00000011426.10,ANLN,protein_coding	-0.000261449	6.85202	-8.25664	3.0958e-06	2.7731e-05	-0.383105
ENSG00000248890.1,HHIP-AS1,antisense_RNA	-0.00100362	1.43348	-8.24002	3.15981e-06	2.82853e-05	0.947791
ENSG00000174371.16,EXO1,protein_coding	-0.000315443	6.12176	-8.23531	3.17822e-06	2.8431e-05	-0.293708
ENSG00000185507.19,IRF7,protein_coding	0.000418447	2.24602	8.23273	3.18835e-06	2.85024e-05	-0.0339234
ENSG00000114480.12,GBE1,protein_coding	0.000324249	5.41255	8.23067	3.19644e-06	2.85446e-05	-0.361712
ENSG00000106571.12,GLI3,protein_coding	-0.00105435	1.21634	-8.23044	3.19736e-06	2.85446e-05	0.937851
ENSG00000147403.16,RPL10,protein_coding	0.000224014	10.4353	8.2283	3.20579e-06	2.86007e-05	-0.5659
ENSG00000185920.15,PTCH1,protein_coding	0.000399417	1.84618	8.22755	3.20879e-06	2.86074e-05	0.0114952
ENSG00000119950.20,MXI1,protein_coding	-0.00056372	3.92241	-8.22661	3.21249e-06	2.86074e-05	0.30486
ENSG00000171791.12,BCL2,protein_coding	0.000416056	5.21751	8.22649	3.21299e-06	2.86074e-05	0.01559
ENSG00000107438.8,PDLIM1,protein_coding	0.00075934	-0.827117	8.22162	3.23236e-06	2.87607e-05	0.615938
ENSG00000160233.7,LRRC3,protein_coding	-0.000882645	-1.81436	-8.22007	3.23852e-06	2.87802e-05	0.744717
ENSG00000126581.12,BECN1,protein_coding	0.000251505	6.51848	8.21998	3.23888e-06	2.87802e-05	-0.46251
ENSG00000170921.15,TANC2,protein_coding	-0.000768614	4.34223	-8.21895	3.24303e-06	2.87978e-05	0.652126
ENSG00000121753.12,ADGRB2,protein_coding	-0.000796432	2.65814	-8.21689	3.25126e-06	2.88517e-05	0.687642
ENSG00000221988.12,PPT2,protein_coding	0.000538297	3.72855	8.21607	3.25455e-06	2.88617e-05	0.295754
ENSG00000133961.19,NUMB,protein_coding	0.000252949	6.25065	8.21404	3.26274e-06	2.8915e-05	-0.462948
ENSG00000157703.15,SVOPL,protein_coding	-0.00104016	-2.26901	-8.21182	3.27168e-06	2.89749e-05	0.922448
ENSG00000169957.9,ZNF768,protein_coding	0.000274737	5.2111	8.20948	3.28118e-06	2.90397e-05	-0.385347
ENSG00000107872.12,FBXL15,protein_coding	0.000469066	1.63687	8.20787	3.28769e-06	2.9078e-05	0.128568
ENSG00000213741.9,RPS29,protein_coding	0.000235433	8.05709	8.20724	3.29024e-06	2.90813e-05	-0.544322
ENSG00000116117.17,PARD3B,protein_coding	-0.000943124	-1.42514	-8.20065	3.31716e-06	2.92997e-05	0.717919
ENSG00000172915.18,NBEA,protein_coding	-0.000498122	2.6909	-8.19555	3.33817e-06	2.94502e-05	0.182305
ENSG00000108582.11,CPD,protein_coding	0.000251126	6.61258	8.19544	3.33862e-06	2.94502e-05	-0.505536
ENSG00000218739.9,CEBPZOS,protein_coding	0.000290105	4.99856	8.19083	3.35771e-06	2.95879e-05	-0.381039
ENSG00000164951.15,PDP1,protein_coding	-0.000327865	5.13378	-8.1906	3.35868e-06	2.95879e-05	-0.253903
ENSG00000101003.9,GINS1,protein_coding	-0.000270798	6.21649	-8.16827	3.45288e-06	3.03977e-05	-0.453333
ENSG00000143147.14,GPR161,protein_coding	-0.000815301	1.26271	-8.16468	3.46827e-06	3.0513e-05	0.573741
ENSG00000197381.15,ADARB1,protein_coding	0.000276448	5.45351	8.15752	3.49924e-06	3.07651e-05	-0.451458
ENSG00000197603.13,C5orf42,protein_coding	0.000415325	4.95658	8.1494	3.53468e-06	3.10562e-05	-0.224907
ENSG00000168936.10,TMEM129,protein_coding	0.000287285	4.97728	8.14834	3.53937e-06	3.10769e-05	-0.416119
ENSG00000279369.1,AC046185.3,TEC	0.000703806	0.994286	8.14269	3.56429e-06	3.1275e-05	0.23907
ENSG00000160216.18,AGPAT3,protein_coding	0.000272601	6.1312	8.1417	3.56867e-06	3.12929e-05	-0.553557
ENSG00000259834.1,AL365361.1,lincRNA	-0.0007883	2.8528	-8.14015	3.57556e-06	3.13293e-05	0.583261
ENSG00000136371.10,MTHFS,protein_coding	0.000314364	3.80099	8.13971	3.57753e-06	3.13293e-05	-0.345292
ENSG00000114450.9,GNB4,protein_coding	-0.00108294	4.31937	-8.1361	3.5936e-06	3.14493e-05	0.558107
ENSG00000061918.12,GUCY1B3,protein_coding	0.000757481	0.743753	8.13172	3.61327e-06	3.16007e-05	0.510937
ENSG00000226950.6,DANCR,processed_transcript	0.000273844	5.51283	8.13095	3.61672e-06	3.16101e-05	-0.505837
ENSG00000162174.12,ASRGL1,protein_coding	0.000464283	2.75666	8.12664	3.63618e-06	3.17593e-05	0.0243538
ENSG00000085840.12,ORC1,protein_coding	-0.000297158	6.04891	-8.11665	3.68168e-06	3.21357e-05	-0.437251
ENSG00000196646.11,ZNF136,protein_coding	-0.000707665	2.67111	-8.10899	3.717e-06	3.24227e-05	0.397305
ENSG00000267519.5,AC020916.1,lincRNA	0.000422982	0.761527	8.10664	3.72788e-06	3.24963e-05	-0.0959026
ENSG00000060566.13,CREB3L3,protein_coding	-0.00112664	0.230536	-8.10117	3.7534e-06	3.26973e-05	0.749615
ENSG00000112208.11,BAG2,protein_coding	-0.000359177	5.02887	-8.09949	3.7613e-06	3.27321e-05	-0.455273
ENSG00000258461.5,AC012651.1,protein_coding	0.00063512	0.202716	8.09927	3.76231e-06	3.27321e-05	0.319914
ENSG00000166086.12,JAM3,protein_coding	-0.000704245	3.02801	-8.09867	3.76516e-06	3.27355e-05	0.420119
ENSG00000162413.16,KLHL21,protein_coding	-0.000304498	5.55182	-8.09714	3.77235e-06	3.27639e-05	-0.439917
ENSG00000104814.12,MAP4K1,protein_coding	-0.00042776	6.00959	-8.09692	3.77335e-06	3.27639e-05	-0.125339
ENSG00000102804.14,TSC22D1,protein_coding	-0.000600498	5.06399	-8.09549	3.78012e-06	3.28013e-05	0.239415
ENSG00000165071.14,TMEM71,protein_coding	-0.000780121	2.33832	-8.09355	3.7893e-06	3.28595e-05	0.51888
ENSG00000163624.5,CDS1,protein_coding	-0.00103196	-1.80739	-8.09188	3.79718e-06	3.29064e-05	0.616163
ENSG00000115425.13,PECR,protein_coding	0.000519664	2.39222	8.08857	3.81291e-06	3.30213e-05	-0.0276048
ENSG00000237973.1,MTCO1P12,unprocessed_pseudogene	-0.000255337	6.72146	-8.08554	3.82737e-06	3.31249e-05	-0.608309
ENSG00000091527.15,CDV3,protein_coding	0.000232862	8.08793	8.08498	3.83003e-06	3.31264e-05	-0.711975
ENSG00000114861.18,FOXP1,protein_coding	-0.000908878	3.92544	-8.08306	3.83926e-06	3.31847e-05	0.45802
ENSG00000228327.3,AL669831.1,transcribed_unprocessed_pseudogene	0.000260627	5.78854	8.0789	3.85926e-06	3.33359e-05	-0.601582
ENSG00000139055.6,ERP27,protein_coding	-0.000851367	0.0363059	-8.07045	3.90028e-06	3.36683e-05	0.571174
ENSG00000196110.7,ZNF699,protein_coding	0.000499109	2.36965	8.05851	3.95897e-06	3.41529e-05	0.019007
ENSG00000113504.20,SLC12A7,protein_coding	0.000445893	3.88635	8.05455	3.97867e-06	3.43006e-05	-0.0915438
ENSG00000141401.11,IMPA2,protein_coding	-0.000438238	3.38265	-8.05383	3.98224e-06	3.43091e-05	-0.106662
ENSG00000151883.17,PARP8,protein_coding	0.00028508	5.09643	8.05154	3.99372e-06	3.43857e-05	-0.548863
ENSG00000164684.13,ZNF704,protein_coding	-0.000988651	1.12828	-8.04955	4.00364e-06	3.44489e-05	0.696244
ENSG00000100345.20,MYH9,protein_coding	-0.000228717	9.5807	-8.04752	4.01384e-06	3.45143e-05	-0.780589
ENSG00000106018.13,VIPR2,protein_coding	-0.000996921	-1.64896	-8.04674	4.01778e-06	3.4526e-05	0.705497
ENSG00000105556.11,MIER2,protein_coding	0.000431173	3.87255	8.04568	4.02314e-06	3.45408e-05	-0.211501
ENSG00000116478.11,HDAC1,protein_coding	-0.000257668	8.02841	-8.04443	4.02942e-06	3.45408e-05	-0.713551
ENSG00000205045.8,SLFN12L,protein_coding	-0.000596303	0.616214	-8.04427	4.03027e-06	3.45408e-05	0.18532
ENSG00000172831.11,CES2,protein_coding	0.000278086	5.35287	8.044	4.0316e-06	3.45408e-05	-0.606538
ENSG00000165912.15,PACSIN3,protein_coding	-0.000985922	0.579219	-8.04383	4.03249e-06	3.45408e-05	0.557069
ENSG00000115687.13,PASK,protein_coding	-0.000303964	5.72499	-8.04213	4.0411e-06	3.45923e-05	-0.56944
ENSG00000171840.11,NINJ2,protein_coding	-0.00050267	1.65027	-8.03934	4.05522e-06	3.46909e-05	0.0060573
ENSG00000198393.7,ZNF26,protein_coding	-0.000350658	4.12117	-8.03734	4.06544e-06	3.4756e-05	-0.350971
ENSG00000237440.8,ZNF737,protein_coding	-0.00076336	2.03033	-8.02369	4.13569e-06	3.53003e-05	0.339797
ENSG00000180479.13,ZNF571,protein_coding	-0.000779702	0.946414	-8.02353	4.13655e-06	3.53003e-05	0.431353
ENSG00000223865.10,HLA-DPB1,protein_coding	0.000708023	-0.501397	8.02343	4.13707e-06	3.53003e-05	0.153428
ENSG00000090006.17,LTBP4,protein_coding	0.000292905	3.97156	8.0228	4.14034e-06	3.53056e-05	-0.546935
ENSG00000114779.19,ABHD14B,protein_coding	0.000277806	5.59057	8.00605	4.22846e-06	3.60339e-05	-0.704707
ENSG00000167768.4,KRT1,protein_coding	-0.000996276	-2.00648	-8.00477	4.23524e-06	3.60686e-05	0.647663
ENSG00000155189.11,AGPAT5,protein_coding	0.000247765	6.58096	8.00312	4.24406e-06	3.61041e-05	-0.755977
ENSG00000104205.12,SGK3,protein_coding	-0.000496143	2.5556	-8.00297	4.24483e-06	3.61041e-05	-0.0800045
ENSG00000001460.17,STPG1,protein_coding	-0.000676425	1.23889	-7.99885	4.26692e-06	3.62689e-05	0.251911
ENSG00000169895.5,SYAP1,protein_coding	0.000263197	5.28582	7.99439	4.29094e-06	3.64466e-05	-0.719211
ENSG00000133619.17,KRBA1,protein_coding	0.00043846	2.33079	7.99395	4.29332e-06	3.64466e-05	-0.200023
ENSG00000160285.14,LSS,protein_coding	-0.000373967	6.66193	-7.99271	4.30006e-06	3.64806e-05	-0.697487
ENSG00000182484.15_PAR_Y,WASH6P,transcribed_unprocessed_pseudogene	-0.00119385	0.17267	-7.9903	4.3131e-06	3.6568e-05	0.324839
ENSG00000160190.13,SLC37A1,protein_coding	0.000384859	3.55764	7.98605	4.3363e-06	3.67413e-05	-0.31839
ENSG00000167700.8,MFSD3,protein_coding	0.000387514	2.90586	7.98509	4.34154e-06	3.67623e-05	-0.367448
ENSG00000065328.16,MCM10,protein_coding	-0.000278857	6.3402	-7.98454	4.34453e-06	3.67642e-05	-0.670544
ENSG00000126246.9,IGFLR1,protein_coding	0.000379666	2.17233	7.98346	4.35046e-06	3.6791e-05	-0.335143
ENSG00000164654.15,MIOS,protein_coding	0.000264531	4.95668	7.98209	4.35795e-06	3.68188e-05	-0.700745
ENSG00000100906.10,NFKBIA,protein_coding	0.00032282	5.84111	7.98159	4.3607e-06	3.68188e-05	-0.761303
ENSG00000139496.15,NUP58,protein_coding	-0.000297376	7.49944	-7.98135	4.36205e-06	3.68188e-05	-0.772224
ENSG00000173706.12,HEG1,protein_coding	0.000358758	4.65557	7.97764	4.38249e-06	3.69679e-05	-0.718315
ENSG00000122034.14,GTF3A,protein_coding	-0.000245957	7.69118	-7.9753	4.39546e-06	3.70538e-05	-0.792075
ENSG00000153896.17,ZNF599,protein_coding	-0.000808653	1.26088	-7.97362	4.4048e-06	3.7109e-05	0.349856
ENSG00000142039.3,CCDC97,protein_coding	0.000257633	5.66336	7.97024	4.42359e-06	3.72438e-05	-0.748745
ENSG00000166881.9,NEMP1,protein_coding	-0.000251746	7.19972	-7.96796	4.43635e-06	3.73276e-05	-0.767002
ENSG00000197006.13,METTL9,protein_coding	0.000257541	6.84202	7.95772	4.49412e-06	3.77661e-05	-0.805683
ENSG00000140199.11,SLC12A6,protein_coding	0.000277441	5.6619	7.95771	4.49414e-06	3.77661e-05	-0.707383
ENSG00000087338.4,GMCL1,protein_coding	-0.000300585	6.05267	-7.95512	4.50887e-06	3.7866e-05	-0.718002
ENSG00000137411.16,VARS2,protein_coding	0.000251222	6.08323	7.95347	4.5183e-06	3.79212e-05	-0.790108
ENSG00000203943.8,SAMD13,protein_coding	-0.000873836	1.03103	-7.95211	4.52609e-06	3.79425e-05	0.458231
ENSG00000103257.8,SLC7A5,protein_coding	-0.000261625	8.53798	-7.95203	4.52653e-06	3.79425e-05	-0.833571
ENSG00000071242.11,RPS6KA2,protein_coding	-0.000861565	1.25793	-7.94924	4.54254e-06	3.80527e-05	0.436229
ENSG00000107821.14,KAZALD1,protein_coding	0.000567768	1.08225	7.94706	4.55505e-06	3.81335e-05	-0.00496814
ENSG00000240240.8,BX664727.3,processed_transcript	0.000641851	-0.361381	7.94583	4.56216e-06	3.81448e-05	0.137079
ENSG00000258727.1,AL135999.1,antisense_RNA	0.000449369	2.55398	7.94577	4.5625e-06	3.81448e-05	-0.220794
ENSG00000141480.17,ARRB2,protein_coding	-0.000273913	6.24709	-7.9452	4.56583e-06	3.81448e-05	-0.749907
ENSG00000183647.10,ZNF530,protein_coding	0.000538431	2.41217	7.94485	4.56786e-06	3.81448e-05	-0.0486784
ENSG00000136732.14,GYPC,protein_coding	-0.000341679	3.90427	-7.94121	4.58894e-06	3.82968e-05	-0.497615
ENSG00000181513.14,ACBD4,protein_coding	0.000341529	3.30872	7.94012	4.59526e-06	3.83255e-05	-0.495597
ENSG00000188211.8,NCR3LG1,protein_coding	-0.00120001	3.9108	-7.93781	4.60873e-06	3.84138e-05	0.282459
ENSG00000171224.8,C10orf35,protein_coding	-0.000824371	-1.21875	-7.9352	4.62395e-06	3.85166e-05	0.343602
ENSG00000172731.13,LRRC20,protein_coding	-0.000346701	4.91387	-7.92726	4.6707e-06	3.88816e-05	-0.520518
ENSG00000135185.11,TMEM243,protein_coding	0.000282491	4.39864	7.92309	4.69542e-06	3.9063e-05	-0.706711
ENSG00000173674.10,EIF1AX,protein_coding	0.000236079	7.44721	7.91743	4.72924e-06	3.93197e-05	-0.906527
ENSG00000186153.16,WWOX,protein_coding	-0.000351591	4.42012	-7.91479	4.74514e-06	3.94273e-05	-0.497263
ENSG00000132510.10,KDM6B,protein_coding	0.000270187	5.26371	7.9091	4.7795e-06	3.96881e-05	-0.770643
ENSG00000198780.11,FAM169A,protein_coding	0.000545438	3.02829	7.90635	4.79621e-06	3.97995e-05	-0.109871
ENSG00000123411.14,IKZF4,protein_coding	0.000366102	3.02223	7.90591	4.7989e-06	3.97995e-05	-0.472699
ENSG00000086544.2,ITPKC,protein_coding	0.000328193	3.48447	7.90326	4.81504e-06	3.99085e-05	-0.596012
ENSG00000183684.7,ALYREF,protein_coding	-0.000272482	6.7235	-7.90248	4.81985e-06	3.99234e-05	-0.841644
ENSG00000189403.14,HMGB1,protein_coding	-0.000227071	9.92041	-7.89934	4.83912e-06	4.00581e-05	-0.976785
ENSG00000197756.9,RPL37A,protein_coding	0.000218176	9.48924	7.88556	4.92457e-06	4.07402e-05	-1.0098
ENSG00000115271.10,GCA,protein_coding	0.000514529	1.80514	7.87531	4.98922e-06	4.12486e-05	-0.169411
ENSG00000136717.14,BIN1,protein_coding	-0.000493418	2.55958	-7.87484	4.99222e-06	4.12486e-05	-0.226413
ENSG00000162645.12,GBP2,protein_coding	0.000468543	1.2226	7.86858	5.03215e-06	4.15527e-05	-0.294906
ENSG00000077150.18,NFKB2,protein_coding	0.000266603	5.20031	7.86669	5.04429e-06	4.1598e-05	-0.881384
ENSG00000174292.12,TNK1,protein_coding	-0.00098269	-0.955845	-7.86646	5.04577e-06	4.1598e-05	0.446171
ENSG00000162511.7,LAPTM5,protein_coding	-0.000513159	6.03671	-7.86627	5.04701e-06	4.1598e-05	-0.433495
ENSG00000234741.7,GAS5,processed_transcript	0.000247903	7.86276	7.86576	5.05029e-06	4.15993e-05	-1.00523
ENSG00000164221.12,CCDC112,protein_coding	-0.000505121	3.08086	-7.86462	5.05764e-06	4.1634e-05	-0.208241
ENSG00000135048.13,TMEM2,protein_coding	-0.000429825	4.61954	-7.86248	5.07145e-06	4.17219e-05	-0.371642
ENSG00000150722.10,PPP1R1C,protein_coding	-0.000987531	-0.59527	-7.85812	5.09969e-06	4.19284e-05	0.464059
ENSG00000179253.3,AL162457.1,antisense_RNA	-0.000993512	-1.93796	-7.85231	5.13764e-06	4.22143e-05	0.444191
ENSG00000100504.16,PYGL,protein_coding	0.000813267	0.546192	7.84875	5.16103e-06	4.23741e-05	0.0630403
ENSG00000198964.13,SGMS1,protein_coding	-0.000320238	3.29796	-7.84838	5.16346e-06	4.23741e-05	-0.679424
ENSG00000258659.6,TRIM34,protein_coding	0.000369276	2.63124	7.84608	5.1786e-06	4.24722e-05	-0.537368
ENSG00000006047.12,YBX2,protein_coding	-0.00100699	-0.239656	-7.84201	5.20562e-06	4.26568e-05	0.422834
ENSG00000175322.11,ZNF519,protein_coding	-0.00032938	5.05436	-7.84172	5.20752e-06	4.26568e-05	-0.678448
ENSG00000168961.16,LGALS9,protein_coding	-0.00035217	4.31894	-7.84019	5.21769e-06	4.27138e-05	-0.591642
ENSG00000141524.15,TMC6,protein_coding	0.000283091	5.32772	7.83748	5.23582e-06	4.28359e-05	-0.825018
ENSG00000162490.6,DRAXIN,protein_coding	-0.00148713	-0.881655	-7.83369	5.26121e-06	4.30041e-05	0.399115
ENSG00000156787.16,TBC1D31,protein_coding	-0.000292556	5.31304	-7.83345	5.26284e-06	4.30041e-05	-0.788628
ENSG00000172766.18,NAA16,protein_coding	-0.000327521	5.09937	-7.82787	5.3005e-06	4.32852e-05	-0.773025
ENSG00000183929.7,DUSP5P1,processed_pseudogene	-0.000800447	-0.632459	-7.82372	5.32872e-06	4.3489e-05	0.196116
ENSG00000188766.12,SPRED3,protein_coding	0.000524385	1.1026	7.8232	5.33225e-06	4.34911e-05	-0.209861
ENSG00000157349.16,DDX19B,protein_coding	0.000309847	2.77988	7.82264	5.33608e-06	4.34958e-05	-0.740024
ENSG00000084710.13,EFR3B,protein_coding	-0.000784503	0.400612	-7.80949	5.4266e-06	4.42066e-05	0.172831
ENSG00000132256.18,TRIM5,protein_coding	0.00031678	4.53939	7.80593	5.45141e-06	4.43815e-05	-0.831312
ENSG00000127585.11,FBXL16,protein_coding	-0.000778573	0.156035	-7.80296	5.47216e-06	4.45232e-05	0.105377
ENSG00000197816.13,CCDC180,protein_coding	0.00052293	2.11706	7.80108	5.48536e-06	4.46033e-05	-0.245864
ENSG00000171848.14,RRM2,protein_coding	-0.000241087	8.58929	-7.7991	5.49935e-06	4.46897e-05	-1.08812
ENSG00000108786.10,HSD17B1,protein_coding	0.000602535	-0.107177	7.7957	5.52334e-06	4.48345e-05	-0.105316
ENSG00000125753.13,VASP,protein_coding	0.000241876	5.98792	7.79562	5.52389e-06	4.48345e-05	-1.02603
ENSG00000172469.15,MANEA,protein_coding	-0.000295727	5.04346	-7.79439	5.53261e-06	4.48778e-05	-0.822678
ENSG00000172590.18,MRPL52,protein_coding	0.000261665	5.10615	7.79339	5.53975e-06	4.48911e-05	-0.95922
ENSG00000164924.17,YWHAZ,protein_coding	-0.000216576	9.85772	-7.79286	5.54347e-06	4.48911e-05	-1.13324
ENSG00000063177.12,RPL18,protein_coding	0.000217439	9.11697	7.79274	5.54436e-06	4.48911e-05	-1.13041
ENSG00000109756.8,RAPGEF2,protein_coding	0.000295531	5.2292	7.78491	5.6003e-06	4.53165e-05	-0.837455
ENSG00000261754.2,AC008555.1,lincRNA	-0.000973873	-0.529983	-7.78155	5.62452e-06	4.54848e-05	0.334186
ENSG00000231312.6,AC007388.1,antisense_RNA	0.000615878	0.581375	7.77804	5.64991e-06	4.56624e-05	-0.128686
ENSG00000244509.3,APOBEC3C,protein_coding	0.000260265	5.72277	7.77735	5.65495e-06	4.56754e-05	-1.02212
ENSG00000128602.9,SMO,protein_coding	0.000423649	2.47016	7.77584	5.6659e-06	4.57361e-05	-0.483601
ENSG00000136573.12,BLK,protein_coding	-0.000604322	0.41198	-7.77508	5.67148e-06	4.57379e-05	-0.127961
ENSG00000105204.13,DYRK1B,protein_coding	0.000379622	2.55039	7.77487	5.673e-06	4.57379e-05	-0.594952
ENSG00000169093.15_PAR_Y,ASMTL,protein_coding	-0.00110341	0.16891	-7.76977	5.71028e-06	4.60106e-05	0.0319123
ENSG00000103507.13,BCKDK,protein_coding	0.000265285	4.65696	7.76648	5.73445e-06	4.61774e-05	-0.961767
ENSG00000185215.8,TNFAIP2,protein_coding	0.000702102	-0.360292	7.76495	5.74575e-06	4.62326e-05	-0.0367181
ENSG00000137309.19,HMGA1,protein_coding	0.000221543	8.65099	7.76461	5.74825e-06	4.62326e-05	-1.15525
ENSG00000216490.3,IFI30,protein_coding	0.000297788	2.67624	7.7578	5.79886e-06	4.66115e-05	-0.870304
ENSG00000028277.21,POU2F2,protein_coding	0.000409939	1.95355	7.75708	5.8042e-06	4.66262e-05	-0.626074
ENSG00000198794.11,SCAMP5,protein_coding	0.000426587	2.28077	7.75562	5.81509e-06	4.66855e-05	-0.501546
ENSG00000161791.13,FMNL3,protein_coding	0.000289548	5.8286	7.752	5.84228e-06	4.68756e-05	-0.95985
ENSG00000256771.3,ZNF253,protein_coding	-0.000643968	3.12691	-7.74851	5.86857e-06	4.70582e-05	-0.110689
ENSG00000198563.13,DDX39B,protein_coding	0.000219222	9.02655	7.74678	5.88169e-06	4.71349e-05	-1.18736
ENSG00000197355.10,UAP1L1,protein_coding	-0.000360493	2.60173	-7.74091	5.92631e-06	4.74485e-05	-0.706607
ENSG00000183978.7,COA3,protein_coding	0.000285589	4.1085	7.7407	5.92795e-06	4.74485e-05	-0.938648
ENSG00000105374.9,NKG7,protein_coding	0.000534523	2.50988	7.73884	5.94215e-06	4.75336e-05	-0.296271
ENSG00000136156.12,ITM2B,protein_coding	-0.000260269	7.17309	-7.73588	5.96486e-06	4.76771e-05	-1.05076
ENSG00000065809.13,FAM107B,protein_coding	-0.000279226	5.77108	-7.73557	5.96725e-06	4.76771e-05	-1.08605
ENSG00000167565.12,SERTAD3,protein_coding	0.000376631	2.50438	7.73234	5.99212e-06	4.78471e-05	-0.713238
ENSG00000111247.14,RAD51AP1,protein_coding	-0.000280319	5.71285	-7.72167	6.07522e-06	4.84619e-05	-0.964379
ENSG00000056558.10,TRAF1,protein_coding	0.000343883	3.51089	7.72152	6.07639e-06	4.84619e-05	-0.914038
ENSG00000122707.11,RECK,protein_coding	-0.000579604	3.89292	-7.71729	6.1096e-06	4.86975e-05	-0.250338
ENSG00000165244.6,ZNF367,protein_coding	-0.000291692	5.48518	-7.71509	6.12704e-06	4.88074e-05	-0.950207
ENSG00000106829.18,TLE4,protein_coding	-0.000687587	3.38818	-7.71219	6.14997e-06	4.89607e-05	-0.173044
ENSG00000110318.13,CEP126,protein_coding	-0.000825769	1.37557	-7.70844	6.17987e-06	4.91693e-05	0.0641415
ENSG00000188130.13,MAPK12,protein_coding	0.000289237	2.74822	7.70781	6.18491e-06	4.918e-05	-0.9589
ENSG00000141293.15,SKAP1,protein_coding	-0.000644607	1.1958	-7.70636	6.19647e-06	4.92425e-05	-0.168303
ENSG00000120696.8,KBTBD7,protein_coding	-0.000366099	4.57384	-7.70502	6.20726e-06	4.92988e-05	-0.719362
ENSG00000108924.13,HLF,protein_coding	-0.0009023	-0.492139	-7.70185	6.23275e-06	4.94554e-05	0.176253
ENSG00000104983.8,CCDC61,protein_coding	0.000339731	2.88139	7.70123	6.23776e-06	4.94554e-05	-0.796193
ENSG00000092964.17,DPYSL2,protein_coding	-0.000326037	6.7056	-7.70118	6.23812e-06	4.94554e-05	-1.06644
ENSG00000205664.10,BX890604.1,lincRNA	0.000311191	4.05678	7.70046	6.24395e-06	4.94721e-05	-0.921909
ENSG00000100376.11,FAM118A,protein_coding	-0.000340246	4.82632	-7.69923	6.25389e-06	4.95215e-05	-0.917522
ENSG00000107816.17,LZTS2,protein_coding	0.000305254	3.99167	7.69874	6.25788e-06	4.95236e-05	-0.913106
ENSG00000110844.13,PRPF40B,protein_coding	0.000350587	3.02301	7.69702	6.2718e-06	4.96042e-05	-0.870575
ENSG00000163191.5,S100A11,protein_coding	0.000429811	5.31487	7.69453	6.29201e-06	4.97345e-05	-0.85583
ENSG00000267002.2,AC060780.1,lincRNA	0.000277165	4.76462	7.69368	6.29893e-06	4.97596e-05	-1.01265
ENSG00000173531.15,MST1,protein_coding	0.000431239	2.3364	7.69195	6.31307e-06	4.98418e-05	-0.588087
ENSG00000048028.11,USP28,protein_coding	0.000268244	5.13567	7.69015	6.3278e-06	4.99135e-05	-1.07204
ENSG00000170689.9,HOXB9,protein_coding	-0.00071639	-0.663816	-7.68992	6.32966e-06	4.99135e-05	-0.0688146
ENSG00000131067.16,GGT7,protein_coding	0.000477412	2.72996	7.68804	6.34508e-06	4.99768e-05	-0.497308
ENSG00000108852.14,MPP2,protein_coding	0.000534707	-0.681204	7.68803	6.34519e-06	4.99768e-05	-0.40945
ENSG00000111679.16,PTPN6,protein_coding	-0.000588705	5.0397	-7.68264	6.38958e-06	5.02952e-05	-0.305994
ENSG00000102760.12,RGCC,protein_coding	-0.00105711	-0.584016	-7.68203	6.3947e-06	5.02952e-05	0.0785189
ENSG00000173821.19,RNF213,protein_coding	-0.000226204	8.93012	-7.68176	6.39695e-06	5.02952e-05	-1.28084
ENSG00000051180.16,RAD51,protein_coding	-0.000302665	5.3508	-7.68079	6.40491e-06	5.03087e-05	-0.959525
ENSG00000197808.11,ZNF461,protein_coding	-0.000712482	1.76706	-7.68064	6.40623e-06	5.03087e-05	-0.109566
ENSG00000165795.23,NDRG2,protein_coding	-0.000908248	0.387165	-7.67829	6.4257e-06	5.04319e-05	0.148965
ENSG00000198807.12,PAX9,protein_coding	-0.000851636	-0.754413	-7.67692	6.43715e-06	5.0492e-05	0.0474562
ENSG00000106809.10,OGN,protein_coding	-0.000967479	0.786367	-7.67441	6.45809e-06	5.05976e-05	0.186822
ENSG00000127946.16,HIP1,protein_coding	0.000275193	3.53311	7.6744	6.45822e-06	5.05976e-05	-1.04322
ENSG00000106615.9,RHEB,protein_coding	-0.000265322	5.9335	-7.66717	6.51901e-06	5.10439e-05	-1.11298
ENSG00000135698.9,MPHOSPH6,protein_coding	-0.000342935	5.14596	-7.66454	6.54134e-06	5.11886e-05	-0.948083
ENSG00000172053.17,QARS,protein_coding	0.000225294	7.82519	7.66405	6.5455e-06	5.1191e-05	-1.26942
ENSG00000106123.11,EPHB6,protein_coding	-0.000581476	5.80654	-7.66298	6.55454e-06	5.12316e-05	-0.324368
ENSG00000120306.9,CYSTM1,protein_coding	0.000272305	3.97127	7.66233	6.56011e-06	5.12451e-05	-1.07112
ENSG00000063241.7,ISOC2,protein_coding	0.000280611	4.22422	7.66037	6.5768e-06	5.13453e-05	-1.03857
ENSG00000019485.13,PRDM11,protein_coding	-0.000634342	3.12414	-7.65593	6.61483e-06	5.1612e-05	-0.282853
ENSG00000077238.13,IL4R,protein_coding	0.000339072	4.65057	7.65475	6.62493e-06	5.16605e-05	-1.15618
ENSG00000164604.12,GPR85,protein_coding	-0.00103507	-0.871837	-7.6488	6.67633e-06	5.20308e-05	0.149873
ENSG00000077348.8,EXOSC5,protein_coding	0.000267183	4.89507	7.64131	6.74168e-06	5.25093e-05	-1.11295
ENSG00000174370.9,C11orf45,protein_coding	-0.000991826	-0.807641	-7.64	6.7532e-06	5.25683e-05	0.136025
ENSG00000008056.13,SYN1,protein_coding	0.00075289	-0.114559	7.63721	6.77767e-06	5.2728e-05	-0.249497
ENSG00000197372.9,ZNF675,protein_coding	-0.000653806	3.72748	-7.63461	6.80065e-06	5.28759e-05	-0.270862
ENSG00000115457.9,IGFBP2,protein_coding	-0.00106068	3.61576	-7.63349	6.81056e-06	5.29037e-05	0.111757
ENSG00000162607.12,USP1,protein_coding	-0.000240593	7.79655	-7.63331	6.81222e-06	5.29037e-05	-1.24484
ENSG00000129810.14,SGO1,protein_coding	-0.000286609	5.17894	-7.63286	6.81615e-06	5.29037e-05	-1.05956
ENSG00000225978.3,HAR1A,lincRNA	-0.000864522	-0.861759	-7.63143	6.8289e-06	5.29717e-05	0.0392674
ENSG00000138796.16,HADH,protein_coding	-0.000240708	7.1327	-7.62816	6.85794e-06	5.31624e-05	-1.23961
ENSG00000106780.8,MEGF9,protein_coding	-0.00036708	5.07979	-7.62777	6.86147e-06	5.31624e-05	-0.981353
ENSG00000179144.4,GIMAP7,protein_coding	-0.000926817	0.819363	-7.62615	6.87591e-06	5.32433e-05	0.110381
ENSG00000111206.12,FOXM1,protein_coding	-0.000255987	7.29264	-7.62446	6.89112e-06	5.33301e-05	-1.2301
ENSG00000013583.8,HEBP1,protein_coding	-0.000705693	2.0661	-7.62274	6.90656e-06	5.34185e-05	-0.165454
ENSG00000004139.13,SARM1,protein_coding	0.000274125	4.15866	7.61958	6.93507e-06	5.36079e-05	-1.135
ENSG00000102226.9,USP11,protein_coding	0.000279557	6.70901	7.61909	6.93944e-06	5.36105e-05	-1.1149
ENSG00000049860.13,HEXB,protein_coding	0.000261839	5.49454	7.6162	6.96564e-06	5.37817e-05	-1.20129
ENSG00000109089.7,CDR2L,protein_coding	-0.000690178	0.664063	-7.61506	6.97597e-06	5.38302e-05	-0.214968
ENSG00000139946.9,PELI2,protein_coding	0.000586067	4.19172	7.61035	7.01898e-06	5.41307e-05	-0.43144
ENSG00000148773.13,MKI67,protein_coding	-0.000214758	9.97142	-7.60765	7.04366e-06	5.42896e-05	-1.37567
ENSG00000128891.15,CCDC32,protein_coding	0.00029054	4.0836	7.60655	7.0538e-06	5.43363e-05	-1.11479
ENSG00000120008.15,WDR11,protein_coding	0.000268709	6.27944	7.60429	7.07468e-06	5.44657e-05	-1.19186
ENSG00000130508.10,PXDN,protein_coding	-0.00130483	0.462158	-7.60252	7.09103e-06	5.45599e-05	0.0880755
ENSG00000213190.3,MLLT11,protein_coding	-0.000405028	5.17613	-7.5971	7.14137e-06	5.49155e-05	-0.954214
ENSG00000050393.11,MCUR1,protein_coding	-0.000277875	5.88654	-7.59267	7.18271e-06	5.52015e-05	-1.21527
ENSG00000165775.17,FUNDC2,protein_coding	0.000260285	5.44487	7.59051	7.20309e-06	5.53045e-05	-1.25075
ENSG00000147118.11,ZNF182,protein_coding	0.000395298	3.97221	7.59036	7.20442e-06	5.53045e-05	-0.795988
ENSG00000134698.10,AGO4,protein_coding	-0.000355874	4.66664	-7.58946	7.21293e-06	5.53379e-05	-0.993361
ENSG00000179242.15,CDH4,protein_coding	-0.000979269	0.304601	-7.58881	7.21903e-06	5.53528e-05	0.0508783
ENSG00000183741.11,CBX6,protein_coding	0.000227811	6.70784	7.58538	7.25144e-06	5.55693e-05	-1.34674
ENSG00000164970.14,FAM219A,protein_coding	-0.000357791	4.16653	-7.58271	7.27685e-06	5.5732e-05	-0.904408
ENSG00000159176.13,CSRP1,protein_coding	-0.000242342	5.99831	-7.58206	7.28297e-06	5.57383e-05	-1.28392
ENSG00000105329.9,TGFB1,protein_coding	0.000242957	5.97703	7.58174	7.28605e-06	5.57383e-05	-1.28466
ENSG00000136840.18,ST6GALNAC4,protein_coding	0.000406971	2.73681	7.57659	7.33532e-06	5.60768e-05	-0.826114
ENSG00000103121.8,CMC2,protein_coding	-0.000282834	5.14932	-7.57623	7.33872e-06	5.60768e-05	-1.14712
ENSG00000160593.18,JAML,protein_coding	-0.000871327	0.0217558	-7.57439	7.3564e-06	5.61796e-05	-0.101522
ENSG00000170312.15,CDK1,protein_coding	-0.000234245	7.60756	-7.57377	7.36234e-06	5.61928e-05	-1.33104
ENSG00000274750.2,HIST1H3E,protein_coding	0.000617279	-0.959553	7.57255	7.37413e-06	5.62505e-05	-0.380665
ENSG00000140563.14,MCTP2,protein_coding	0.00046606	2.91706	7.5663	7.43472e-06	5.66802e-05	-0.651659
ENSG00000172197.10,MBOAT1,protein_coding	-0.000381751	3.52218	-7.56373	7.45978e-06	5.68386e-05	-0.900623
ENSG00000121578.12,B4GALT4,protein_coding	0.000291812	3.9481	7.56042	7.49218e-06	5.70529e-05	-1.1599
ENSG00000196417.12,ZNF765,protein_coding	-0.000664133	3.31572	-7.5567	7.52873e-06	5.72961e-05	-0.374848
ENSG00000239704.10,CDRT4,protein_coding	-0.000785463	-1.0782	-7.55609	7.53479e-06	5.72961e-05	-0.140969
ENSG00000229689.3,AC009237.3,transcribed_unprocessed_pseudogene	0.000961828	-1.34057	7.55586	7.53703e-06	5.72961e-05	-0.334263
ENSG00000249846.6,LINC02021,lincRNA	0.000656413	-0.665633	7.55361	7.55931e-06	5.74189e-05	-0.332516
ENSG00000120875.8,DUSP4,protein_coding	-0.000517945	0.932038	-7.55336	7.56181e-06	5.74189e-05	-0.999966
ENSG00000124191.17,TOX2,protein_coding	0.000447992	0.703648	7.55115	7.58369e-06	5.75522e-05	-0.711841
ENSG00000104442.9,ARMC1,protein_coding	-0.000246562	6.30003	-7.54686	7.62652e-06	5.78442e-05	-1.32018
ENSG00000185252.18,ZNF74,protein_coding	-0.000361385	3.77563	-7.54578	7.63725e-06	5.78926e-05	-0.973963
ENSG00000076864.19,RAP1GAP,protein_coding	-0.00095559	0.469759	-7.53699	7.72591e-06	5.85314e-05	-0.121686
ENSG00000104490.17,NCALD,protein_coding	-0.000690331	1.78767	-7.53342	7.76212e-06	5.87723e-05	-0.594868
ENSG00000196705.8,ZNF431,protein_coding	0.000460739	5.54814	7.52643	7.83375e-06	5.92809e-05	-0.982753
ENSG00000164638.10,SLC29A4,protein_coding	-0.0010278	-0.826588	-7.52339	7.86514e-06	5.94846e-05	-0.0173226
ENSG00000074696.12,HACD3,protein_coding	0.000327158	6.70605	7.51971	7.90327e-06	5.9739e-05	-1.16372
ENSG00000152778.8,IFIT5,protein_coding	0.000400066	2.96335	7.51882	7.91245e-06	5.9765e-05	-0.863038
ENSG00000136943.10,CTSV,protein_coding	-0.000631551	-0.460349	-7.51851	7.91568e-06	5.9765e-05	-0.507992
ENSG00000071539.13,TRIP13,protein_coding	-0.000252699	5.73576	-7.51518	7.95042e-06	5.99932e-05	-1.32798
ENSG00000144815.15,NXPE3,protein_coding	-0.000282562	5.52883	-7.51469	7.95551e-06	5.99976e-05	-1.25417
ENSG00000104450.12,SPAG1,protein_coding	0.000308668	2.95018	7.50233	8.08606e-06	6.09476e-05	-1.14592
ENSG00000183785.14,TUBA8,protein_coding	0.000495776	0.910009	7.49685	8.14457e-06	6.13539e-05	-0.699893
ENSG00000131848.9,ZSCAN5A,protein_coding	0.000487607	2.03218	7.49302	8.18581e-06	6.16297e-05	-0.703571
ENSG00000166435.15,XRRA1,protein_coding	0.000308339	3.98434	7.48887	8.23063e-06	6.19322e-05	-1.16478
ENSG00000149554.12,CHEK1,protein_coding	-0.000240039	6.77239	-7.48681	8.25304e-06	6.20656e-05	-1.41491
ENSG00000185818.7,NAT8L,protein_coding	-0.000753229	-1.05647	-7.48594	8.26247e-06	6.21015e-05	-0.291979
ENSG00000160336.14,ZNF761,protein_coding	-0.000638309	3.50688	-7.48408	8.28286e-06	6.21769e-05	-0.477078
ENSG00000106211.8,HSPB1,protein_coding	0.000290326	5.67024	7.48378	8.28612e-06	6.21769e-05	-1.33178
ENSG00000120658.13,ENOX1,protein_coding	-0.000781858	-0.149191	-7.48374	8.28652e-06	6.21769e-05	-0.283001
ENSG00000187601.4,MAGEH1,protein_coding	0.000357444	3.46544	7.48266	8.29839e-06	6.22309e-05	-1.05858
ENSG00000005882.11,PDK2,protein_coding	0.000402432	2.72519	7.47517	8.38072e-06	6.28129e-05	-0.952261
ENSG00000101158.13,NELFCD,protein_coding	-0.000232449	6.90452	-7.47383	8.39556e-06	6.28888e-05	-1.4666
ENSG00000161970.12,RPL26,protein_coding	0.000209887	9.65018	7.46926	8.44643e-06	6.32342e-05	-1.59047
ENSG00000198805.11,PNP,protein_coding	0.000227322	6.61812	7.46471	8.49732e-06	6.35794e-05	-1.49719
ENSG00000105991.7,HOXA1,protein_coding	0.000618813	-0.682879	7.46272	8.51969e-06	6.3711e-05	-0.498405
ENSG00000131480.8,AOC2,protein_coding	0.000411594	1.4919	7.46226	8.52486e-06	6.37139e-05	-0.90665
ENSG00000254876.5,AL590705.5,processed_transcript	0.0005839	0.799426	7.46043	8.54547e-06	6.38321e-05	-0.616154
ENSG00000141068.13,KSR1,protein_coding	0.000240578	4.86033	7.45965	8.55437e-06	6.38627e-05	-1.46231
ENSG00000198040.10,ZNF84,protein_coding	-0.00059822	5.08168	-7.4592	8.55942e-06	6.38646e-05	-0.53758
ENSG00000163297.16,ANTXR2,protein_coding	0.000378961	2.6037	7.45356	8.6235e-06	6.43066e-05	-1.02597
ENSG00000284634.1,AC092821.3,processed_transcript	-0.000623949	1.9551	-7.45152	8.64678e-06	6.44442e-05	-0.508457
ENSG00000283154.2,IQCJ-SCHIP1,protein_coding	-0.000883701	0.410021	-7.45021	8.66182e-06	6.45201e-05	-0.323838
ENSG00000066855.15,MTFR1,protein_coding	-0.000295507	4.50066	-7.44605	8.70954e-06	6.48393e-05	-1.27824
ENSG00000151917.17,BEND6,protein_coding	-0.000474729	1.64071	-7.44438	8.72887e-06	6.49469e-05	-0.786876
ENSG00000180530.10,NRIP1,protein_coding	-0.000717843	2.70956	-7.44242	8.75146e-06	6.50786e-05	-0.432788
ENSG00000101187.15,SLCO4A1,protein_coding	-0.000291961	3.95311	-7.44182	8.75846e-06	6.50943e-05	-1.30346
ENSG00000142347.16,MYO1F,protein_coding	0.000382758	0.696747	7.43897	8.7916e-06	6.53041e-05	-1.01961
ENSG00000197694.15,SPTAN1,protein_coding	-0.000217349	9.0189	-7.4376	8.8076e-06	6.53865e-05	-1.60685
ENSG00000274276.4,CBSL,protein_coding	-0.000844098	-1.46568	-7.4344	8.84495e-06	6.56271e-05	-0.25996
ENSG00000162894.11,FCMR,protein_coding	0.000675716	0.458863	7.43387	8.85117e-06	6.56367e-05	-0.453902
ENSG00000123146.19,ADGRE5,protein_coding	0.000237818	5.25055	7.43295	8.86203e-06	6.56806e-05	-1.49859
ENSG00000146670.9,CDCA5,protein_coding	-0.000265646	7.28121	-7.43103	8.88456e-06	6.5811e-05	-1.5147
ENSG00000120915.13,EPHX2,protein_coding	0.00057076	0.166116	7.42919	8.90618e-06	6.59345e-05	-0.690784
ENSG00000154930.14,ACSS1,protein_coding	-0.000264902	5.53865	-7.42769	8.92391e-06	6.6029e-05	-1.39168
ENSG00000198440.9,ZNF583,protein_coding	-0.000683795	1.26931	-7.42719	8.92992e-06	6.60368e-05	-0.477484
ENSG00000114354.13,TFG,protein_coding	0.000233148	6.41009	7.42617	8.94191e-06	6.60887e-05	-1.53431
ENSG00000215845.10,TSTD1,protein_coding	0.000379522	3.65325	7.42529	8.95234e-06	6.61291e-05	-1.03522
ENSG00000143061.17,IGSF3,protein_coding	0.000765598	1.09998	7.42195	8.99213e-06	6.63862e-05	-0.717247
ENSG00000123684.12,LPGAT1,protein_coding	0.000237427	6.12237	7.42131	8.99974e-06	6.64055e-05	-1.52608
ENSG00000144485.10,HES6,protein_coding	-0.000796341	1.71771	-7.41915	9.0256e-06	6.6541e-05	-0.482655
ENSG00000097021.19,ACOT7,protein_coding	-0.000276434	6.69232	-7.41894	9.0281e-06	6.6541e-05	-1.51621
ENSG00000151693.10,ASAP2,protein_coding	-0.000818933	1.09674	-7.41365	9.09172e-06	6.69728e-05	-0.32149
ENSG00000177600.8,RPLP2,protein_coding	0.00021605	9.00474	7.41118	9.12151e-06	6.71551e-05	-1.66279
ENSG00000134815.18,DHX34,protein_coding	0.000250871	4.99772	7.40904	9.14755e-06	6.73096e-05	-1.47838
ENSG00000132563.15,REEP2,protein_coding	0.000660693	2.35247	7.40253	9.22693e-06	6.78561e-05	-0.742349
ENSG00000185201.16,IFITM2,protein_coding	0.000453876	4.18848	7.40044	9.25267e-06	6.80079e-05	-1.1542
ENSG00000126522.16,ASL,protein_coding	0.000318493	2.56615	7.3938	9.33461e-06	6.85599e-05	-1.26807
ENSG00000244687.11,UBE2V1,protein_coding	0.000229836	7.22154	7.39352	9.33807e-06	6.85599e-05	-1.62056
ENSG00000142252.10,GEMIN7,protein_coding	0.000283457	4.02994	7.38279	9.47232e-06	6.95072e-05	-1.40932
ENSG00000138326.18,RPS24,protein_coding	0.00021982	9.62784	7.38046	9.50176e-06	6.96848e-05	-1.71564
ENSG00000130518.16,KIAA1683,protein_coding	-0.000811496	0.646586	-7.37952	9.51373e-06	6.97342e-05	-0.398291
ENSG00000213654.9,GPSM3,protein_coding	0.000277765	5.82152	7.37548	9.56506e-06	7.00718e-05	-1.5473
ENSG00000145901.14,TNIP1,protein_coding	0.000233633	6.5168	7.3726	9.60173e-06	7.03018e-05	-1.63025
ENSG00000004660.14,CAMKK1,protein_coding	-0.000614135	2.11713	-7.37203	9.60907e-06	7.03168e-05	-0.650378
ENSG00000164002.11,EXO5,protein_coding	-0.00062539	3.06502	-7.36587	9.68824e-06	7.08572e-05	-0.626631
ENSG00000171105.13,INSR,protein_coding	0.000676879	2.14459	7.36326	9.7221e-06	7.10572e-05	-0.566953
ENSG00000143409.15,MINDY1,protein_coding	0.000434393	1.65047	7.36294	9.72626e-06	7.10572e-05	-0.981602
ENSG00000170545.16,SMAGP,protein_coding	-0.000772771	0.703866	-7.35923	9.77443e-06	7.13585e-05	-0.409188
ENSG00000126821.7,SGPP1,protein_coding	0.000252205	4.98223	7.35862	9.78236e-06	7.13585e-05	-1.53941
ENSG00000133739.15,LRRCC1,protein_coding	-0.00027208	5.12538	-7.35853	9.78359e-06	7.13585e-05	-1.4594
ENSG00000267260.1,AC020928.1,lincRNA	-0.000804631	-0.261286	-7.35634	9.81217e-06	7.15278e-05	-0.374984
ENSG00000115841.19,RMDN2,protein_coding	-0.000689114	-1.66526	-7.34921	9.90606e-06	7.21727e-05	-0.54842
ENSG00000096092.5,TMEM14A,protein_coding	-0.000354558	4.23541	-7.34685	9.93729e-06	7.23606e-05	-1.29012
ENSG00000135127.11,BICDL1,protein_coding	-0.000355901	3.66689	-7.34255	9.99456e-06	7.27379e-05	-1.24559
ENSG00000145604.15,SKP2,protein_coding	-0.00024851	6.38437	-7.3406	1.00206e-05	7.28876e-05	-1.59999
ENSG00000169084.13_PAR_Y,DHRSX,protein_coding	-0.000933397	-0.611528	-7.33904	1.00415e-05	7.29995e-05	-0.543799
ENSG00000238121.5,LINC00426,lincRNA	-0.000694071	1.8117	-7.33701	1.00687e-05	7.31577e-05	-0.564881
ENSG00000249859.9,PVT1,lincRNA	0.000393948	1.96147	7.33237	1.01315e-05	7.35735e-05	-1.21227
ENSG00000172638.12,EFEMP2,protein_coding	0.00054104	0.373199	7.33193	1.01375e-05	7.35768e-05	-0.813113
ENSG00000144749.13,LRIG1,protein_coding	0.000326254	4.19861	7.33112	1.01484e-05	7.36161e-05	-1.36377
ENSG00000245954.6,LINC02273,lincRNA	-0.000974755	-0.311739	-7.3307	1.01542e-05	7.36176e-05	-0.364516
ENSG00000183579.15,ZNRF3,protein_coding	-0.000912345	1.59723	-7.32113	1.02849e-05	7.45251e-05	-0.564261
ENSG00000274349.4,ZNF658,protein_coding	0.000513439	1.39005	7.31846	1.03218e-05	7.47518e-05	-0.903866
ENSG00000175029.16,CTBP2,protein_coding	0.000788817	-0.301811	7.31451	1.03766e-05	7.51075e-05	-0.476186
ENSG00000237649.7,KIFC1,protein_coding	-0.000245782	7.16168	-7.30714	1.04795e-05	7.58074e-05	-1.68152
ENSG00000150764.13,DIXDC1,protein_coding	-0.000716974	2.96857	-7.30677	1.04847e-05	7.58074e-05	-0.723473
ENSG00000244879.6,GABPB1-AS1,antisense_RNA	0.000271095	6.42233	7.29375	1.06694e-05	7.71008e-05	-1.69262
ENSG00000145476.15,CYP4V2,protein_coding	-0.000417607	4.56214	-7.2931	1.06787e-05	7.71268e-05	-1.27862
ENSG00000198369.9,SPRED2,protein_coding	-0.00023956	5.35821	-7.29267	1.06848e-05	7.71286e-05	-1.67052
ENSG00000149273.14,RPS3,protein_coding	0.000200543	10.4505	7.29201	1.06943e-05	7.71554e-05	-1.85576
ENSG00000101849.15,TBL1X,protein_coding	0.000272349	5.12213	7.29112	1.07071e-05	7.72057e-05	-1.54318
ENSG00000241360.1,PDXP,protein_coding	-0.000320837	5.02389	-7.28821	1.0749e-05	7.7466e-05	-1.38184
ENSG00000163939.18,PBRM1,protein_coding	-0.000230978	7.49359	-7.28576	1.07844e-05	7.764e-05	-1.73814
ENSG00000122779.17,TRIM24,protein_coding	-0.000243436	6.26503	-7.28573	1.07848e-05	7.764e-05	-1.66244
ENSG00000004766.15,VPS50,protein_coding	0.000242872	5.02681	7.28489	1.0797e-05	7.7686e-05	-1.66425
ENSG00000113368.11,LMNB1,protein_coding	-0.000211682	8.67903	-7.28092	1.08548e-05	7.80596e-05	-1.81378
ENSG00000152413.14,HOMER1,protein_coding	-0.000276394	3.49508	-7.2783	1.08931e-05	7.82926e-05	-1.56488
ENSG00000250151.9,ARPC4-TTLL3,protein_coding	0.000277983	4.29542	7.27696	1.09127e-05	7.83911e-05	-1.5465
ENSG00000153531.13,ADPRHL1,protein_coding	-0.000684005	-0.059587	-7.27411	1.09545e-05	7.86298e-05	-0.650308
ENSG00000005884.17,ITGA3,protein_coding	0.000294959	2.83056	7.27317	1.09685e-05	7.86298e-05	-1.50213
ENSG00000204310.12,AGPAT1,protein_coding	0.000255363	6.08088	7.27313	1.0969e-05	7.86298e-05	-1.73442
ENSG00000103152.11,MPG,protein_coding	0.000260953	4.37022	7.27309	1.09695e-05	7.86298e-05	-1.64434
ENSG00000141698.16,NT5C3B,protein_coding	0.000268811	4.67256	7.27071	1.10048e-05	7.88399e-05	-1.60962
ENSG00000073605.18,GSDMB,protein_coding	-0.000298701	5.13023	-7.26928	1.10259e-05	7.89485e-05	-1.49742
ENSG00000277462.1,ZNF670,protein_coding	-0.000386109	2.67328	-7.26876	1.10336e-05	7.89616e-05	-1.2216
ENSG00000124614.13,RPS10,protein_coding	0.000203772	9.37155	7.26787	1.10468e-05	7.90137e-05	-1.87165
ENSG00000274419.6,TBC1D3D,protein_coding	0.00074388	-1.96158	7.26722	1.10565e-05	7.90404e-05	-0.592914
ENSG00000115170.13,ACVR1,protein_coding	-0.00057669	2.47544	-7.26609	1.10734e-05	7.91184e-05	-0.822322
ENSG00000095564.13,BTAF1,protein_coding	0.000250734	7.26103	7.26518	1.1087e-05	7.91484e-05	-1.78981
ENSG00000156508.17,EEF1A1,protein_coding	0.000200008	13.6244	7.26501	1.10895e-05	7.91484e-05	-1.91772
ENSG00000242288.9,AC022400.3,processed_transcript	-0.000769998	1.51527	-7.26126	1.11455e-05	7.95056e-05	-0.761489
ENSG00000136147.17,PHF11,protein_coding	0.000327724	4.35506	7.25871	1.11839e-05	7.95187e-05	-1.44244
ENSG00000260196.1,AC124798.1,antisense_RNA	-0.000744811	1.68848	-7.25867	1.11845e-05	7.95187e-05	-0.620257
ENSG00000278233.1,RNA5-8SN5,rRNA	-0.00071168	-0.111353	-7.25717	1.1207e-05	7.95187e-05	-0.647614
ENSG00000277739.1,RNA5-8SN1,rRNA	-0.00071168	-0.111353	-7.25717	1.1207e-05	7.95187e-05	-0.647614
ENSG00000275215.1,RNA5-8SN4,rRNA	-0.00071168	-0.111353	-7.25717	1.1207e-05	7.95187e-05	-0.647614
ENSG00000278189.1,RNA5-8SN5,rRNA	-0.00071168	-0.111353	-7.25717	1.1207e-05	7.95187e-05	-0.647614
ENSG00000274917.1,RNA5-8S4,rRNA	-0.00071168	-0.111353	-7.25717	1.1207e-05	7.95187e-05	-0.647614
ENSG00000273730.1,RNA5-8SN3,rRNA	-0.00071168	-0.111353	-7.25717	1.1207e-05	7.95187e-05	-0.647614
ENSG00000276700.1,RNA5-8S5,rRNA	-0.00071168	-0.111353	-7.25717	1.1207e-05	7.95187e-05	-0.647614
ENSG00000275757.1,RNA5-8SN2,rRNA	-0.00071168	-0.111353	-7.25717	1.1207e-05	7.95187e-05	-0.647614
ENSG00000135426.15,TESPA1,protein_coding	-0.000602289	4.99356	-7.25234	1.12802e-05	7.99952e-05	-0.816924
ENSG00000175309.14,PHYKPL,protein_coding	0.000254677	4.87438	7.25173	1.12895e-05	8.00185e-05	-1.67773
ENSG00000160588.9,MPZL3,protein_coding	-0.000408884	2.53602	-7.25101	1.13004e-05	8.00529e-05	-1.19745
ENSG00000188283.11,ZNF383,protein_coding	-0.00064448	3.22924	-7.24563	1.13826e-05	8.05924e-05	-0.799307
ENSG00000205002.3,AARD,protein_coding	-0.000856836	1.57828	-7.24391	1.1409e-05	8.07366e-05	-0.697597
ENSG00000072954.6,TMEM38A,protein_coding	0.00043277	1.27546	7.24	1.14693e-05	8.11202e-05	-1.1685
ENSG00000106089.11,STX1A,protein_coding	0.000482865	0.559169	7.23611	1.15297e-05	8.14667e-05	-1.11283
ENSG00000123836.14,PFKFB2,protein_coding	0.000520182	2.24593	7.23606	1.15306e-05	8.14667e-05	-0.975464
ENSG00000273221.1,AL355816.2,antisense_RNA	0.000578594	-1.05266	7.23425	1.15587e-05	8.16225e-05	-0.860841
ENSG00000112742.9,TTK,protein_coding	-0.00026085	6.50474	-7.23336	1.15726e-05	8.16771e-05	-1.7542
ENSG00000036448.9,MYOM2,protein_coding	-0.000915321	2.14652	-7.23035	1.16196e-05	8.19654e-05	-0.69468
ENSG00000182220.14,ATP6AP2,protein_coding	0.000224922	6.32658	7.22866	1.16463e-05	8.21099e-05	-1.82084
ENSG00000213719.8,CLIC1,protein_coding	0.000217616	8.0807	7.22492	1.17051e-05	8.24813e-05	-1.90879
ENSG00000151503.12,NCAPD3,protein_coding	-0.000219174	7.74938	-7.22418	1.17168e-05	8.24863e-05	-1.8452
ENSG00000162836.11,ACP6,protein_coding	-0.00039674	3.29275	-7.22409	1.17182e-05	8.24863e-05	-1.31364
ENSG00000125089.16,SH3TC1,protein_coding	-0.000577172	4.38671	-7.22357	1.17265e-05	8.2501e-05	-0.900229
ENSG00000204574.12,ABCF1,protein_coding	0.00022406	7.31767	7.22283	1.17383e-05	8.25061e-05	-1.86253
ENSG00000144647.5,POMGNT2,protein_coding	-0.000626639	2.83552	-7.22274	1.17396e-05	8.25061e-05	-0.795673
ENSG00000116793.15,PHTF1,protein_coding	0.000313414	3.07474	7.22069	1.17722e-05	8.26913e-05	-1.59236
ENSG00000107282.7,APBA1,protein_coding	-0.00106736	-0.262829	-7.21748	1.18235e-05	8.30076e-05	-0.5131
ENSG00000159202.17,UBE2Z,protein_coding	0.000216218	6.95513	7.21318	1.18924e-05	8.34474e-05	-1.87234
ENSG00000160007.18,ARHGAP35,protein_coding	0.000220138	6.78461	7.21076	1.19313e-05	8.36761e-05	-1.86047
ENSG00000149346.14,SLX4IP,protein_coding	-0.000321677	4.40601	-7.20721	1.19887e-05	8.40344e-05	-1.51419
ENSG00000108578.14,BLMH,protein_coding	0.000242919	6.5506	7.20616	1.20058e-05	8.41098e-05	-1.76515
ENSG00000277957.1,SENP3-EIF4A1,protein_coding	0.000503391	0.944051	7.20349	1.20492e-05	8.43358e-05	-1.05928
ENSG00000160223.16,ICOSLG,protein_coding	0.000499357	0.0245858	7.2034	1.20507e-05	8.43358e-05	-1.05637
ENSG00000118181.10,RPS25,protein_coding	0.000208136	9.29788	7.20066	1.20954e-05	8.46042e-05	-1.9678
ENSG00000136111.12,TBC1D4,protein_coding	-0.000315952	4.99872	-7.19836	1.21331e-05	8.48235e-05	-1.51922
ENSG00000117411.16,B4GALT2,protein_coding	0.000301454	3.42006	7.19662	1.21617e-05	8.49787e-05	-1.66139
ENSG00000151882.11,CCL28,protein_coding	-0.000676813	-0.951283	-7.19084	1.22574e-05	8.56021e-05	-0.760726
ENSG00000148468.16,FAM171A1,protein_coding	-0.000912833	0.828306	-7.18816	1.23018e-05	8.58677e-05	-0.507179
ENSG00000197299.10,BLM,protein_coding	-0.000256877	6.43618	-7.18664	1.23273e-05	8.60005e-05	-1.78235
ENSG00000147202.17,DIAPH2,protein_coding	-0.000288319	3.47432	-7.1815	1.24135e-05	8.65561e-05	-1.65913
ENSG00000198363.17,ASPH,protein_coding	0.000264189	4.05831	7.1808	1.24252e-05	8.65927e-05	-1.71987
ENSG00000121903.14,ZSCAN20,protein_coding	0.00048944	1.64817	7.17592	1.25077e-05	8.71218e-05	-1.22804
ENSG00000213553.4,RPLP0P6,processed_pseudogene	0.00034453	2.74614	7.17524	1.25193e-05	8.71572e-05	-1.52139
ENSG00000155755.18,TMEM237,protein_coding	-0.000270912	5.72853	-7.17085	1.25941e-05	8.76318e-05	-1.76689
ENSG00000274020.2,LINC01138,processed_transcript	0.00045655	1.30151	7.17004	1.2608e-05	8.76829e-05	-1.19027
ENSG00000115956.9,PLEK,protein_coding	0.000658062	0.575292	7.16763	1.26493e-05	8.79241e-05	-0.90418
ENSG00000169398.19,PTK2,protein_coding	0.000765566	-1.04547	7.16658	1.26674e-05	8.79952e-05	-0.809009
ENSG00000196437.10,ZNF569,protein_coding	-0.000608565	2.98656	-7.16626	1.26727e-05	8.79952e-05	-0.903755
ENSG00000186073.11,C15orf41,protein_coding	0.000339062	2.99597	7.16527	1.26898e-05	8.80263e-05	-1.48995
ENSG00000221817.9,PPP3CB-AS1,processed_transcript	0.000416509	2.50888	7.16524	1.26904e-05	8.80263e-05	-1.37713
ENSG00000215039.6,CD27-AS1,processed_transcript	0.000347607	3.43355	7.16071	1.27687e-05	8.85231e-05	-1.58545
ENSG00000124406.16,ATP8A1,protein_coding	0.000237682	5.69257	7.16016	1.27782e-05	8.85426e-05	-1.87845
ENSG00000235106.9,LINC00094,protein_coding	0.000284646	4.08709	7.15947	1.27903e-05	8.85803e-05	-1.67286
ENSG00000158427.14,TMSB15B,protein_coding	-0.000492393	3.42674	-7.15817	1.28127e-05	8.86898e-05	-1.15708
ENSG00000179051.13,RCC2,protein_coding	-0.000211285	8.8364	-7.15729	1.28281e-05	8.87502e-05	-1.98624
ENSG00000160410.14,SHKBP1,protein_coding	0.000229743	6.41405	7.15336	1.28968e-05	8.91786e-05	-1.93491
ENSG00000132970.12,WASF3,protein_coding	0.000769613	-1.78026	7.15068	1.29439e-05	8.94583e-05	-0.684483
ENSG00000186871.6,ERCC6L,protein_coding	-0.00026156	5.42167	-7.14969	1.29613e-05	8.95321e-05	-1.78672
ENSG00000115295.19,CLIP4,protein_coding	-0.00063333	2.89344	-7.14824	1.2987e-05	8.96625e-05	-0.949352
ENSG00000149260.15,CAPN5,protein_coding	-0.000684569	2.2708	-7.13938	1.31444e-05	9.07026e-05	-0.857363
ENSG00000185862.6,EVI2B,protein_coding	0.000322475	3.8916	7.13844	1.31613e-05	9.07722e-05	-1.68625
ENSG00000164961.15,WASHC5,protein_coding	-0.000230102	6.17613	-7.13365	1.32474e-05	9.12723e-05	-1.91755
ENSG00000010319.6,SEMA3G,protein_coding	-0.000840536	-0.609616	-7.13364	1.32475e-05	9.12723e-05	-0.631136
ENSG00000168487.17,BMP1,protein_coding	-0.000450814	3.59497	-7.129	1.33316e-05	9.17885e-05	-1.25376
ENSG00000130396.20,AFDN,protein_coding	0.000248548	2.97302	7.12864	1.33382e-05	9.17885e-05	-1.88482
ENSG00000100629.16,CEP128,protein_coding	-0.000285012	5.09981	-7.12836	1.33432e-05	9.17885e-05	-1.71478
ENSG00000175938.6,ORAI3,protein_coding	0.000470909	2.04264	7.12537	1.33976e-05	9.21024e-05	-1.24981
ENSG00000155657.26,TTN,protein_coding	0.000679043	0.123628	7.1251	1.34026e-05	9.21024e-05	-1.13314
ENSG00000119673.14,ACOT2,protein_coding	0.000274675	3.16331	7.12263	1.34478e-05	9.23649e-05	-1.75146
ENSG00000064225.12,ST3GAL6,protein_coding	0.000676843	-1.30336	7.11705	1.35504e-05	9.29551e-05	-0.885465
ENSG00000136159.3,NUDT15,protein_coding	-0.000285745	4.98023	-7.11703	1.35508e-05	9.29551e-05	-1.74397
ENSG00000177990.11,DPY19L2,protein_coding	-0.000728008	0.216409	-7.11682	1.35546e-05	9.29551e-05	-0.851217
ENSG00000147434.8,CHRNA6,protein_coding	-0.000775489	0.143823	-7.11606	1.35688e-05	9.30046e-05	-0.738225
ENSG00000204131.9,NHSL2,protein_coding	-0.00101593	-1.07014	-7.11454	1.35969e-05	9.31492e-05	-0.617644
ENSG00000155254.12,MARVELD1,protein_coding	-0.000551527	2.64099	-7.11384	1.36098e-05	9.31895e-05	-1.06593
ENSG00000162415.6,ZSWIM5,protein_coding	-0.000692793	1.53777	-7.11335	1.36189e-05	9.3204e-05	-0.857121
ENSG00000214717.11,ZBED1,protein_coding	0.000300889	4.57303	7.10955	1.36897e-05	9.36404e-05	-1.77675
ENSG00000155760.2,FZD7,protein_coding	-0.000601326	-0.116192	-7.10809	1.37171e-05	9.37794e-05	-0.988776
ENSG00000105771.13,SMG9,protein_coding	0.000230207	5.94605	7.10522	1.3771e-05	9.40997e-05	-1.96153
ENSG00000179841.8,AKAP5,protein_coding	-0.000493814	3.18527	-7.10413	1.37916e-05	9.4162e-05	-1.26236
ENSG00000138658.15,ZGRF1,protein_coding	-0.000245684	6.07982	-7.10398	1.37943e-05	9.4162e-05	-1.90697
ENSG00000021574.11,SPAST,protein_coding	-0.000247101	5.59515	-7.10359	1.38016e-05	9.41633e-05	-1.91244
ENSG00000112561.17,TFEB,protein_coding	0.000307327	2.50818	7.10317	1.38096e-05	9.41702e-05	-1.66488
ENSG00000187118.12,CMC1,protein_coding	0.000265123	3.93449	7.10108	1.38491e-05	9.43912e-05	-1.8226
ENSG00000164048.13,ZNF589,protein_coding	0.00023361	5.16875	7.10044	1.38612e-05	9.44252e-05	-1.94913
ENSG00000143198.12,MGST3,protein_coding	0.000254996	4.18121	7.09961	1.38769e-05	9.44838e-05	-1.86909
ENSG00000283041.1,AC008038.1,processed_pseudogene	0.000292892	3.43538	7.09902	1.38881e-05	9.45118e-05	-1.72137
ENSG00000267554.1,AC015911.8,processed_pseudogene	-0.000737791	-1.72016	-7.09652	1.39357e-05	9.47867e-05	-0.799464
ENSG00000083857.13,FAT1,protein_coding	-0.000529054	5.18503	-7.09591	1.39471e-05	9.48163e-05	-1.13584
ENSG00000213983.11,AP1G2,protein_coding	0.000233426	6.4738	7.0938	1.39875e-05	9.50423e-05	-2.00464
ENSG00000156127.6,BATF,protein_coding	0.000260773	3.36247	7.09303	1.40023e-05	9.50941e-05	-1.84266
ENSG00000246263.2,UBR5-AS1,antisense_RNA	0.000465823	0.524246	7.0926	1.40104e-05	9.51005e-05	-1.30138
ENSG00000272589.1,ZSWIM8-AS1,antisense_RNA	0.000699255	-0.191712	7.09162	1.40292e-05	9.51799e-05	-1.05899
ENSG00000154917.10,RAB6B,protein_coding	-0.000843624	-1.50632	-7.08909	1.40778e-05	9.54606e-05	-0.783935
ENSG00000197050.10,ZNF420,protein_coding	-0.00063568	2.97372	-7.08739	1.41106e-05	9.56347e-05	-1.02418
ENSG00000133812.15,SBF2,protein_coding	-0.000353149	3.71097	-7.08555	1.41462e-05	9.58267e-05	-1.57174
ENSG00000180776.15,ZDHHC20,protein_coding	-0.000222559	7.21623	-7.0849	1.41587e-05	9.58627e-05	-2.01802
ENSG00000176945.16,MUC20,protein_coding	-0.000865711	0.552849	-7.08189	1.42172e-05	9.62081e-05	-0.772494
ENSG00000137818.11,RPLP1,protein_coding	0.000193424	10.1124	7.08153	1.42241e-05	9.62081e-05	-2.15642
ENSG00000180855.15,ZNF443,protein_coding	-0.000658944	2.04386	-7.08027	1.42488e-05	9.63101e-05	-1.00613
ENSG00000120833.13,SOCS2,protein_coding	-0.000609579	1.83053	-7.08001	1.42537e-05	9.63101e-05	-1.12173
ENSG00000125148.6,MT2A,protein_coding	-0.00030903	3.87238	-7.07405	1.43705e-05	9.70501e-05	-1.72101
ENSG00000146143.17,PRIM2,protein_coding	-0.000246416	5.53384	-7.06915	1.44673e-05	9.7654e-05	-1.93065
ENSG00000091947.9,TMEM101,protein_coding	0.000251815	4.47289	7.06829	1.44845e-05	9.77206e-05	-1.91116
ENSG00000135838.13,NPL,protein_coding	0.000465865	0.0053384	7.06556	1.45387e-05	9.80368e-05	-1.31681
ENSG00000177084.16,POLE,protein_coding	-0.000218208	7.78462	-7.06402	1.45693e-05	9.81936e-05	-2.07165
ENSG00000075945.12,KIFAP3,protein_coding	0.000225895	5.63703	7.06192	1.46114e-05	9.84274e-05	-2.02729
ENSG00000186001.12,LRCH3,protein_coding	0.000225126	5.72856	7.06008	1.46483e-05	9.8626e-05	-2.03574
ENSG00000179630.10,LACC1,protein_coding	-0.000655565	-0.518783	-7.05901	1.46698e-05	9.87166e-05	-0.980429
ENSG00000204852.15,TCTN1,protein_coding	0.00029552	3.24234	7.05867	1.46766e-05	9.87166e-05	-1.76434
ENSG00000105255.10,FSD1,protein_coding	-0.000541317	2.24462	-7.05747	1.47009e-05	9.88299e-05	-1.1801
ENSG00000087157.18,PGS1,protein_coding	0.000225766	5.6324	7.0567	1.47162e-05	9.88833e-05	-2.03862
ENSG00000105993.14,DNAJB6,protein_coding	-0.000220886	7.05722	-7.05568	1.47369e-05	9.89722e-05	-2.05892
ENSG00000143554.13,SLC27A3,protein_coding	0.000454631	1.35351	7.0546	1.47588e-05	9.90692e-05	-1.34788
ENSG00000144824.20,PHLDB2,protein_coding	-0.000752138	2.02556	-7.05405	1.47699e-05	9.90937e-05	-0.841398
ENSG00000172819.16,RARG,protein_coding	-0.000376437	1.72188	-7.05298	1.47915e-05	9.91888e-05	-1.54839
ENSG00000267767.2,LINC01801,lincRNA	-0.000866997	-0.877816	-7.05126	1.48266e-05	9.93738e-05	-0.696151
ENSG00000174749.5,C4orf32,protein_coding	0.000359782	3.33623	7.05031	1.48458e-05	9.94526e-05	-1.61295
ENSG00000120784.15,ZFP30,protein_coding	-0.000601254	2.39191	-7.0481	1.48909e-05	9.97046e-05	-1.07087
ENSG00000099622.13,CIRBP,protein_coding	0.000212398	7.4562	7.04682	1.49171e-05	9.98298e-05	-2.11897
ENSG00000067533.5,RRP15,protein_coding	-0.000258409	5.09861	-7.04596	1.49348e-05	9.98981e-05	-1.93082
ENSG00000125875.13,TBC1D20,protein_coding	-0.000254293	6.01807	-7.04399	1.49753e-05	0.000100119	-2.00935
ENSG00000111752.10,PHC1,protein_coding	0.00036775	5.52146	7.04206	1.50149e-05	0.000100333	-1.59719
ENSG00000205133.11,TRIQK,protein_coding	-0.000595549	2.46931	-7.03991	1.50593e-05	0.000100579	-1.09303
ENSG00000185950.8,IRS2,protein_coding	-0.000843079	0.354296	-7.03898	1.50787e-05	0.000100658	-0.741765
ENSG00000169679.14,BUB1,protein_coding	-0.000213496	7.72695	-7.03771	1.51049e-05	0.000100783	-2.1186
ENSG00000132965.9,ALOX5AP,protein_coding	0.000348546	4.13183	7.03732	1.5113e-05	0.000100786	-1.83994
ENSG00000121797.9,CCRL2,protein_coding	-0.000860993	-1.47477	-7.03613	1.51377e-05	0.0001009	-0.745067
ENSG00000255036.6,AL512590.3,processed_transcript	0.000538716	1.69112	7.03413	1.51793e-05	0.000101127	-1.29226
[truncated: 11,313 more rows]

## Sheet: Supplementary table 9
Supplementary table 9. Expression of markers in eight cell lines to tipifarnib at 96h.
		IL2 (%)	IL17 (%)	IFNγ (%)	IL4 (%)	FoxP3 (%)	RORgt (%)
MOLT14	CONTROL	0.0857398	0.0102888	0.0548734	0.00741317	0.271538	0.623364
	DMSO	0.0952879	0.00922141	0.0860665	0.0261702	0.463924	0.804188
	1X IC50	0.141583	0.0141583	0.155741	0.0228545	0.596853	0.273349
	2X IC50	0.190024	0.0118765	0.308789	0	0.466853	0.695606
RPMI	CONTROL	0.0501857	0.0200743	0.21078	0	0.0151947	0.387097
	DMSO	0.121382	0	0.214753	0.379747	0.0189358	0.494071
	1X IC50	0.374181	0.0467727	0.841908	0	0.0200471	1.98675
	2X IC50	0.687623	0	1.8664	0	0.0557385	1.28755
SUDHL1	CONTROL	0.0103681	0.00518403	0.0622084	0.0169047	0.0404694	0.0152676
	DMSO	0.0150421	0.0150421	0.105295	0	0.0121389	0.0174535
	1X IC50	0.0543257	0.0543257	0.353117	0	0.020495	0.0187923
	2X IC50	0.145943	0	0.671337	0	0.0304167	0
L82	CONTROL	0.0167645	0.0447052	0.0167645	0.104706	0.0200634	0.248988
	DMSO	0.0386997	0.0442282	0.0110571	0.086258	0.0355098	0.618087
	1X IC50	0.0252334	0.0189251	0.0567752	0.124607	0.0999542	0.227888
	2X IC50	0.0197472	0.0329121	0.00658241	0.0308143	0.0461448	0.13809
HPBALL	CONTROL	0.158913	0.0602773	0.186312	0	0.0628464	1.40137
	DMSO	0.16598	0.0245897	0.221307	0.0210526	0.0583963	3.11762
	1X IC50	0.0950457	0.0356422	0.320779	0	0.043735	2.30906
	2X IC50	0.166467	0.0799041	0.399521	0	0.0487788	1.44168
HUT78	CONTROL	0	0	0.0410322	0.00485013	0.0618238	0.421862
	DMSO	0.0339397	0.00678794	0.122183	0	0.0455391	0.270852
	1X IC50	0.0184196	0	0.0798183	0.0127992	0.0453474	0.690026
	2X IC50	0.0557759	0.0123946	0.105354	0	0.0306507	0.566056
JURKAT	CONTROL	0.030374	0	0.0347132	0	0.030848	0.0187172
	DMSO	0.0372613	0.0186306	0.041919	0	0.018072	0.041177
	1X IC50	0.0408974	0.00584249	0.0642674	0	0.0241102	0.388098
	2X IC50	0.116525	0.036414	0.0946763	0	0.0191675	0.0228833
HH	CONTROL	0.0885098	0	0.160927	0	0.0480288	0.0217202
	DMSO	0.140218	0.0164962	0.338172	0.0364166	0.0206945	0.101781
	1X IC50	0.149925	0.029985	1.16942	0	0.0660328	0.133779
	2X IC50	0.342319	0	0.984168	0	0.0851257	1.50309
